# Supplementary material for: Systematic review and meta-analysis of experimental studies evaluating the organ protective effects of histone deacetylase inhibitors
Source: Transl Res. 2019 Mar;205:1–16. doi: 10.1016/j.trsl.2018.11.002 (PMC6386580; doi:10.1016/j.trsl.2018.11.002)
Supplement: Supplementary file 1 [file mmc1.xlsx]

## Sheet: S1
Supplemental Table S1: Summary of study characteristics and data extraction
Paper	animal	species/strain	age	sex	Inhibitor type	Inhibitor class	Concentration	PrePost	adminTime	category	variable	ctrl_N	trt_N	ctrl_mean	ctrl_SEM	ctrl_SD	trt_mean	trt_SEM	trt_SD	Pval
Abdanipour A 2012	rat	Sprague-Dawley rats	NA	Female	VPA	I_II	400 mg/kg	Post	0h to 6h	Brain injury	BDNF	8	7	1.21	0.12	0.34	4.76	0.63	1.67	<0.05
Alam HB 2009	pig	Yorkshire swine	NA	Female	VPA	I_II	400 mg/kg	Post	0h to 6h	Heart injury	MAP	8	7	18.89	6.48	18.33	36.85	2.41	6.38	<0.05
Alam HB 2009	pig	Yorkshire swine	NA	Female	VPA	I_II	400 mg/kg	Post	0h to 6h	Measures of homeostasis	Hb	8	7	5.92	0.87	2.46	7.13	0.35	0.93	NS
Alam HB 2009	pig	Yorkshire swine	NA	Female	VPA	I_II	400 mg/kg	Post	0h to 6h	Measures of homeostasis	Lactate	8	7	7.02	2.24	6.34	5.35	0.55	1.44	NS
Alam HB 2011	pig	Yorkshire swine	NA	Female	VPA	I_II	300 mg/kg	Pre	-6h to 0h	Heart injury	MAP	8	7	29.65	5.38	15.21	27.21	4.73	12.50	NS
Alam HB 2011	pig	Yorkshire swine	NA	Female	VPA	I_II	300 mg/kg	Pre	-6h to 0h	Measures of homeostasis	Hb	8	6	1.60	0.20	0.57	2.17	0.32	0.78	NS
Alam HB 2011	pig	Yorkshire swine	NA	Female	VPA	I_II	300 mg/kg	Pre	-6h to 0h	Measures of homeostasis	Lactate	8	6	8.55	2.05	5.80	6.10	0.51	1.25	NS
Amirzargar MA 2017	rat	Wistar rats	NA	Male	VPA	I_II	150 mg/kg	Pre	-6h to 0h	Kidney injury	Creatinine	8	8	0.56	0.05	0.13	0.41	0.01	0.03	<0.001
Amirzargar MA 2017	rat	Wistar rats	NA	Male	VPA	I_II	150 mg/kg	Pre	-6h to 0h	Kidney injury	Creatinine	8	8	0.58	0.03	0.09	0.55	0.04	0.10	NS
Amirzargar MA 2017	rat	Wistar rats	NA	Male	VPA	I_II	150 mg/kg	Pre	-6h to 0h	Kidney injury	Creatinine	8	8	0.61	0.01	0.04	0.61	0.01	0.04	NS
Aune SE 2014	rat	Sprague-Dawley rats	NA	Male	MS-275	I	10 mg/kg	Pre	-24h to -6h	Heart injury	Heart dp_dt	4	4	1.22	0.17	0.33	2.18	0.24	0.47	<0.01
Aune SE 2014	rat	Sprague-Dawley rats	NA	Male	TSA	I_II	1 mg/kg	Pre	-24h to -6h	Heart injury	Heart dp_dt	4	4	1.22	0.17	0.33	1.62	0.20	0.41	NS
Aune SE 2014	rat	Sprague-Dawley rats	NA	Male	TubA	II	10 mg/kg	Pre	-24h to -6h	Heart injury	Heart dp_dt	4	4	1.22	0.17	0.33	1.16	0.12	0.23	NS
Bambakidis T 2015	rat	Sprague-Dawley rats	NA	Male	VPA	I_II	300 mg/kg	Post	0h to 6h	Cell survival signalling	b-catenin	5	5	1.13	0.16	0.36	2.09	0.49	1.10	<0.05
Bambakidis T 2015	rat	Sprague-Dawley rats	NA	Male	VPA	I_II	300 mg/kg	Post	0h to 6h	Markers of PCD	Bcl-2	5	5	0.96	0.09	0.19	1.43	0.11	0.24	<0.05
Bambakidis T 2015	rat	Sprague-Dawley rats	NA	Male	VPA	I_II	300 mg/kg	Post	0h to 6h	Markers of PCD	Caspase-3	5	5	1.38	0.17	0.38	0.88	0.07	0.17	<0.05
Bambakidis T 2015	rat	Sprague-Dawley rats	NA	Male	VPA	I_II	300 mg/kg	Post	0h to 6h	Measures of homeostasis	Hb	5	5	9.40	1.04	2.33	8.26	2.10	4.70	NS
Bambakidis T 2015	rat	Sprague-Dawley rats	NA	Male	VPA	I_II	300 mg/kg	Post	0h to 6h	Measures of homeostasis	Lactate	5	5	2.13	1.27	2.84	3.30	1.08	2.41	NS
Brar R 2014	rat	Albino Wistar rats	NA	Male	VPA	I_II	300 mg/kg	Pre	-6h to 0h	Cell survival signalling	GSH	6	6	1.17	0.24	0.59	2.45	0.19	0.47	<0.05
Brar R 2014	rat	Albino Wistar rats	NA	Male	VPA	I_II	300 mg/kg	Pre	-6h to 0h	Cell survival signalling	MPO	6	6	3.24	0.19	0.47	1.38	0.09	0.22	<0.05
Brar R 2014	rat	Albino Wistar rats	NA	Male	VPA	I_II	300 mg/kg	Pre	-6h to 0h	Cell survival signalling	TBARS	6	6	0.43	0.01	0.02	0.29	0.02	0.05	<0.05
Butt H 2009	rat	Wistar-Kyoto rats	NA	Male	VPA	I_II	300 mg/kg	Post	0h to 6h	Kidney injury	Creatinine	3	3	0.48	0.03	0.05	0.48	0.03	0.05	NS
Butt H 2009	rat	Wistar-Kyoto rats	NA	Male	VPA	I_II	300 mg/kg	Post	0h to 6h	Liver injury	AST	3	3	80.23	7.47	12.94	82.64	8.51	14.74	NS
Butt H 2009	rat	Wistar-Kyoto rats	NA	Male	VPA	I_II	300 mg/kg	Post	0h to 6h	Measures of homeostasis	Hb	3	3	8.82	0.50	0.87	8.34	0.26	0.45	NS
Butt H 2009	rat	Wistar-Kyoto rats	NA	Male	VPA	I_II	300 mg/kg	Post	0h to 6h	Measures of homeostasis	Lactate	3	3	9.80	0.69	1.20	8.00	0.69	1.20	NS
Chang Z 2015	rat	Wistar-Kyoto rats	NA	Male	TubA	II	70 mg/kg	Post	0h to 6h	Kidney injury	BUN	5	5	19.00	1.67	3.73	19.75	1.32	2.95	<0.05
Chang Z 2015	rat	Wistar-Kyoto rats	NA	Male	TubA	II	70 mg/kg	Post	0h to 6h	Measures of homeostasis	Hb	5	5	8.92	0.32	0.72	9.25	0.24	0.54	<0.05
Chang Z 2015	rat	Wistar-Kyoto rats	NA	Male	TubA	II	70 mg/kg	Post	0h to 6h	Measures of homeostasis	Lactate	5	5	6.82	1.03	2.30	5.78	0.26	0.58	<0.05
Cheng X 2015	mice	C57Bl/6J mice	NA	Male	TubA	II	70 mg/kg	Post	0h to 6h	Cell survival signalling	MPO	13	13	909.19	49.53	178.58	488.20	53.07	191.35	<0.01
Cheng X 2015	mice	C57Bl/6J mice	NA	Male	TubA	II	70 mg/kg	Post	0h to 6h	Inflammation markers	IL-6	13	13	43.30	5.33	19.22	8.48	2.88	10.38	<0.01
Costalonga EC 2016	rat	Wistar rats	NA	Male	VPA	I_II	300 mg/kg	Pre	-24h or longer	Inflammation markers	IL-6	10	10	2.28	0.17	0.54	1.29	0.08	0.25	<0.05
Costalonga EC 2016	rat	Wistar rats	NA	Male	VPA	I_II	300 mg/kg	Pre	-24h or longer	Kidney injury	BUN	10	10	145.00	35.00	110.68	39.00	11.00	34.79	<0.001
Costalonga EC 2016	rat	Wistar rats	NA	Male	VPA	I_II	300 mg/kg	Pre	-24h or longer	Kidney injury	Creatinine	10	10	2.70	0.40	1.26	0.50	0.10	0.32	<0.001
Dash PK 2010	rat	Sprague-Dawley rats	NA	Male	VPA	I_II	400 mg/kg	Post	0h to 6h	Cell survival signalling	P-ERK	3	3	101.89	10.36	17.95	91.79	15.35	26.59	NS
Faraco G 2006	mice	C57 mice	NA	Male	SAHA	I_II	25 mg/kg	Post	0h to 6h	Brain injury	Brain Infarct	8	8	26.80	1.50	4.24	19.00	4.20	11.88	0.03
Faraco G 2006	mice	C57 mice	NA	Male	SAHA	I_II	50 mg/kg	Post	0h to 6h	Brain injury	Brain Infarct	8	8	26.80	1.50	4.24	18.80	1.50	4.24	0.0034
Faraco G 2006	mice	C57 mice	NA	Male	SAHA	I_II	50 mg/kg	Post	0h to 6h	Cell survival signalling	HSP70	8	8	679.40	122.56	346.65	1,217.58	205.15	580.25	<0.05
Faraco G 2006	mice	C57 mice	NA	Male	SAHA	I_II	50 mg/kg	Post	0h to 6h	Cell survival signalling	iNOS	8	8	1,654.45	280.83	794.31	4,279.60	598.29	1,692.22	<0.01
Faraco G 2006	mice	C57 mice	NA	Male	SAHA	I_II	50 mg/kg	Post	0h to 6h	Inflammation markers	COX-2	8	8	684.59	122.09	345.32	1,216.56	209.31	592.02	<0.05
Faraco G 2006	mice	C57 mice	NA	Male	SAHA	I_II	50 mg/kg	Post	0h to 6h	Markers of PCD	Bcl-2	8	8	1,663.85	287.16	812.22	4,298.99	582.77	1,648.32	<0.01
Finkelstein RA 2010	mice	C57Bl/6J mice	6-8 wks	Male	SAHA	I_II	50 mg/kg	Both	-6h to 0h	Cell survival signalling	MPO	12	12	225.60	NA	4.75	114.49	NA	1.36	<0.05
Finkelstein RA 2010	mice	C57Bl/6J mice	6-8 wks	Male	SAHA	I_II	50 mg/kg	Both	-6h to 0h	Cell survival signalling	P-ERK	12	12	70,525.00	NA	13,802.73	48,025.00	NA	3,781.72	<0.006
Finkelstein RA 2010	mice	C57Bl/6J mice	6-8 wks	Male	SAHA	I_II	50 mg/kg	Both	-6h to 0h	Inflammation markers	IL-10	12	12	1,606.29	NA	640.89	5,291.33	NA	1,412.46	<0.033
Finkelstein RA 2010	mice	C57Bl/6J mice	6-8 wks	Male	SAHA	I_II	50 mg/kg	Both	-6h to 0h	Inflammation markers	IL-6	12	12	940.09	NA	95.60	649.76	NA	60.63	<0.023
Fukudome 2010	rat	Wistar-Kyoto rats	NA	Male	VPA	I_II	300 mg/kg	Post	0h to 6h	Cell survival signalling	P-ERK	5	6	7.86	1.04	2.33	3.44	0.58	1.42	<0.05
Fukudome 2010	rat	Wistar-Kyoto rats	NA	Male	VPA	I_II	300 mg/kg	Post	0h to 6h	Cell survival signalling	P-ERK	5	6	9.48	3.56	7.96	7.88	3.09	7.57	NS
Fukudome 2010	rat	Wistar-Kyoto rats	NA	Male	VPA	I_II	300 mg/kg	Post	0h to 6h	Cell survival signalling	P-ERK	5	6	15.73	4.36	9.75	4.42	1.58	3.87	<0.05
Fukudome 2010	rat	Wistar-Kyoto rats	NA	Male	VPA	I_II	300 mg/kg	Post	0h to 6h	Heart injury	MAP	5	6	28.27	2.37	5.30	34.20	3.30	8.08	NS
Fukudome 2010	rat	Wistar-Kyoto rats	NA	Male	VPA	I_II	300 mg/kg	Post	0h to 6h	Measures of homeostasis	Hb	1	4	10.60	NA	0.70	8.20	0.35	0.70	NS
Fukudome 2010	rat	Wistar-Kyoto rats	NA	Male	VPA	I_II	300 mg/kg	Post	0h to 6h	Measures of homeostasis	Lactate	1	4	9.40	NA	1.26	7.80	0.63	1.26	NS
Gonzales E 2006	rat	Wistar-Kyoto rats	NA	NA	VPA	I_II	300 mg/kg	Pre	-24h to -6h	Cell survival signalling	HSP70	15	12	236.55	10.15	39.32	312.69	11.68	40.44	<0.05
Gonzales ER 2008	rat	Wistar-Kyoto rats	NA	Male	VPA	I_II	300 mg/kg	Pre	-24h to -6h	Liver injury	ALT	8	10	3.36	NA	3.02	6.64	NA	2.76	NS
Gonzales ER 2008	rat	Wistar-Kyoto rats	NA	Male	VPA	I_II	300 mg/kg	Pre	-24h to -6h	Liver injury	AST	8	10	24.37	NA	6.60	6.23	NA	1.83	<0.05
Granger A 2008	mice	CD-1 mice	8 wks	NA	TSA	I_II	1 micro g/g	Post	0h to 6h	Heart injury	Heart Infarct	10	10	36.00	4.30	13.60	16.00	4.30	13.60	0.013
Granger A 2008	mice	CD-1 mice	8 wks	NA	TSA	I_II	1 micro g/g	Post	0h to 6h	Markers of PCD	Apoptosis	10	10	17.18	2.43	7.69	9.41	3.61	11.41	0.04
Granger A 2008	mice	CD-1 mice	8 wks	NA	TSA	I_II	1 micro g/g	Post	6h to 24h	Heart injury	Heart Infarct	10	10	36.00	4.30	13.60	33.00	5.30	16.76	0.674
Granger A 2008	mice	CD-1 mice	8 wks	NA	TSA	I_II	1 micro g/g	Pre	-6h to 0h	Heart injury	Heart Infarct	10	10	36.00	4.30	13.60	18.60	3.60	11.38	0.015
Halaweish H 2015	pig	Yorkshire swine	NA	Female	VPA	I_II	150 mg/kg	Post	0h to 6h	Brain injury	Lesion Volume	5	5	1,911.00	710.00	1,587.61	585.00	171.00	382.37	0.02
Halaweish H 2015	pig	Yorkshire swine	NA	Female	VPA	I_II	150 mg/kg	Post	0h to 6h	Heart injury	Heart rate	5	5	121.76	12.55	28.06	157.54	9.46	21.15	<0.05
Halaweish H 2015	pig	Yorkshire swine	NA	Female	VPA	I_II	150 mg/kg	Post	0h to 6h	Heart injury	MAP	5	5	50.53	2.29	5.12	45.88	2.09	4.67	NS
Halaweish H 2015	pig	Yorkshire swine	NA	Female	VPA	I_II	150 mg/kg	Post	0h to 6h	Measures of homeostasis	Hb	5	5	7.60	0.80	1.79	6.70	0.70	1.57	NS
Halaweish H 2015	pig	Yorkshire swine	NA	Female	VPA	I_II	150 mg/kg	Post	0h to 6h	Measures of homeostasis	Lactate	5	5	1.78	0.40	0.89	3.04	0.30	0.67	NS
Hamming AM 2017	rat	Wistar rats	Adult	Male	VPA	I_II	200 mg/kg	Pre	-24h or longer	Brain injury	Lesion Volume	16	16	141.00	NA	94.00	44.00	NA	56.00	<0.001
Hwabejire JO 2013	pig	Yorkshire swine	NA	Female	VPA	I_II	300 mg/kg	Post	0h to 6h	Measures of homeostasis	Lactate	5	5	1.52	NA	1.02	1.98	1.50	3.36	NS
Imam AM 2013	pig	Yorkshire swine	NA	Female	VPA	I_II	300 mg/kg	Post	0h to 6h	Brain injury	Lesion Volume	5	5	2,146.19	NA	199.07	1,474.34	NA	211.51	<0.05
Imam AM 2013	pig	Yorkshire swine	NA	Female	VPA	I_II	300 mg/kg	Post	0h to 6h	Heart injury	MAP	5	5	60.00	NA	7.00	41.00	NA	2.00	<0.05
Imam AM 2013	pig	Yorkshire swine	NA	Female	VPA	I_II	300 mg/kg	Post	0h to 6h	Measures of homeostasis	Hb	5	5	4.90	NA	0.80	8.40	NA	0.53	<0.05
Imam AM 2013	pig	Yorkshire swine	NA	Female	VPA	I_II	300 mg/kg	Post	0h to 6h	Measures of homeostasis	Lactate	5	5	2.50	NA	0.58	6.60	NA	2.20	<0.05
Jin G 2012	pig	Yorkshire swine	NA	Female	VPA	I_II	300 mg/kg	Post	0h to 6h	Brain injury	Lesion Volume	7	7	3,341.49	752.75	1,991.60	2,013.46	379.44	1,003.90	<0.05
Jin G 2012	pig	Yorkshire swine	NA	Female	VPA	I_II	300 mg/kg	Post	0h to 6h	Heart injury	Cardiac output	7	7	4.40	0.32	0.84	7.19	0.47	1.24	<0.05
Jin G 2012	pig	Yorkshire swine	NA	Female	VPA	I_II	300 mg/kg	Post	0h to 6h	Heart injury	Heart rate	7	7	142.82	2.61	6.91	147.00	12.27	32.47	NS
Jin G 2012	pig	Yorkshire swine	NA	Female	VPA	I_II	300 mg/kg	Post	0h to 6h	Heart injury	MAP	7	7	50.86	1.58	4.18	61.92	1.58	4.18	<0.05
Jin G 2012	pig	Yorkshire swine	NA	Female	VPA	I_II	300 mg/kg	Post	0h to 6h	Measures of homeostasis	Hb	7	7	6.40	0.67	1.77	7.00	1.37	3.62	NS
Jin G 2012	pig	Yorkshire swine	NA	Female	VPA	I_II	300 mg/kg	Post	0h to 6h	Measures of homeostasis	Lactate	7	7	1.50	0.53	1.40	6.20	2.87	7.59	<0.05
Kassis 2016	rat	Wistar rats	2-3 months	Male	MC1568	II	25 mg/kg	Post	6h to 24h	Brain injury	Lesion Volume	15	15	35.06	2.34	9.05	43.17	2.49	9.66	<0.05
Kassis 2016	rat	Wistar rats	2-3 months	Male	SAHA	I_II	25 mg/kg	Post	6h to 24h	Brain injury	Lesion Volume	15	17	35.06	2.34	9.05	32.57	3.12	12.85	NS
Kaur H 2015	mice	Swiss albino mice	NA	Either	Sirtinol	III	10 mg/kg	Pre	-6h to 0h	Brain injury	Brain Infarct	3	4	47.58	NA	1.01	41.32	NA	1.72	<0.05
Kaur H 2015	mice	Swiss albino mice	NA	Either	Sirtinol	III	10 mg/kg	Pre	-6h to 0h	Cell survival signalling	GSH	3	4	22.00	NA	0.30	16.00	NA	0.40	<0.05
Kaur H 2015	mice	Swiss albino mice	NA	Either	Sirtinol	III	10 mg/kg	Pre	-6h to 0h	Cell survival signalling	TBARS	3	4	7.30	NA	0.02	15.10	NA	0.30	<0.05
Kaur H 2015	mice	Swiss albino mice	NA	Either	Sirtinol	III	5 mg/kg	Pre	-6h to 0h	Brain injury	Brain Infarct	3	4	47.58	NA	1.01	34.63	NA	1.22	<0.05
Kaur H 2015	mice	Swiss albino mice	NA	Either	Sirtinol	III	5 mg/kg	Pre	-6h to 0h	Cell survival signalling	GSH	3	4	22.00	NA	0.30	21.00	NA	0.50	<0.05
Kaur H 2015	mice	Swiss albino mice	NA	Either	Sirtinol	III	5 mg/kg	Pre	-6h to 0h	Cell survival signalling	TBARS	3	4	7.30	NA	0.02	11.80	NA	0.40	<0.05
Kessler-Icekson G 2012	mice	C57/Bl mice	NA	Male	AN-7	I_II	15 mg/kg	Pre	-24h to -6h	Heart injury	Heart dp_dt	20	21	2,148.00	102.00	456.16	2,500.00	118.00	540.74	NS
Kessler-Icekson G 2012	mice	C57/Bl mice	NA	Male	AN-7	I_II	15 mg/kg	Pre	-24h to -6h	Heart injury	Heart Infarct	9	5	33.19	4.79	14.38	22.17	1.70	3.81	<0.05
Kessler-Icekson G 2012	mice	C57/Bl mice	NA	Male	AN-7	I_II	15 mg/kg	Pre	-24h to -6h	Heart injury	Heart rate	20	21	279.10	14.70	65.74	292.70	9.80	44.91	NS
Kessler-Icekson G 2012	mice	C57/Bl mice	NA	Male	AN-7	I_II	15 mg/kg	Pre	-24h to -6h	Heart injury	RPP	7	11	29,267.00	2,159.00	5,712.18	33,128.00	1,702.00	5,644.90	NS
Kessler-Icekson G 2012	mice	C57/Bl mice	NA	Male	AN-7	I_II	15 mg/kg	Pre	-6h to 0h	Heart injury	Heart dp_dt	20	21	2,679.00	97.00	433.80	2,726.00	83.00	380.35	NS
Kessler-Icekson G 2012	mice	C57/Bl mice	NA	Male	AN-7	I_II	15 mg/kg	Pre	-6h to 0h	Heart injury	Heart Infarct	9	5	13.71	0.85	2.55	9.68	0.90	2.00	<0.05
Kessler-Icekson G 2012	mice	C57/Bl mice	NA	Male	AN-7	I_II	15 mg/kg	Pre	-6h to 0h	Heart injury	Heart rate	20	21	307.70	5.60	25.04	305.20	12.70	58.20	NS
Kessler-Icekson G 2012	mice	C57/Bl mice	NA	Male	AN-7	I_II	15 mg/kg	Pre	-6h to 0h	Heart injury	RPP	7	11	38,650.00	1,700.00	4,497.78	35,311.00	1,648.00	5,465.80	NS
Kessler-Icekson G 2012	mice	Wistar rats	NA	Male	AN-7	I_II	15 mg/kg	Pre	-24h to -6h	Heart injury	Heart dp_dt	20	21	2,148.00	102.00	456.16	2,500.00	118.00	540.74	NS
Kessler-Icekson G 2012	mice	Wistar rats	NA	Male	AN-7	I_II	15 mg/kg	Pre	-24h to -6h	Heart injury	Heart Infarct	9	5	33.19	4.79	14.38	22.17	1.70	3.81	<0.05
Kessler-Icekson G 2012	mice	Wistar rats	NA	Male	AN-7	I_II	15 mg/kg	Pre	-24h to -6h	Heart injury	Heart rate	20	21	279.10	14.70	65.74	292.70	9.80	44.91	NS
Kessler-Icekson G 2012	mice	Wistar rats	NA	Male	AN-7	I_II	15 mg/kg	Pre	-24h to -6h	Heart injury	RPP	7	11	29,267.00	2,159.00	5,712.18	33,128.00	1,702.00	5,644.90	NS
Kessler-Icekson G 2012	mice	Wistar rats	NA	Male	AN-7	I_II	15 mg/kg	Pre	-6h to 0h	Heart injury	Heart dp_dt	20	21	2,679.00	97.00	433.80	2,726.00	83.00	380.35	NS
Kessler-Icekson G 2012	mice	Wistar rats	NA	Male	AN-7	I_II	15 mg/kg	Pre	-6h to 0h	Heart injury	Heart Infarct	9	5	13.71	0.85	2.55	9.68	0.90	2.00	<0.05
Kessler-Icekson G 2012	mice	Wistar rats	NA	Male	AN-7	I_II	15 mg/kg	Pre	-6h to 0h	Heart injury	Heart rate	20	21	307.70	5.60	25.04	305.20	12.70	58.20	NS
Kessler-Icekson G 2012	mice	Wistar rats	NA	Male	AN-7	I_II	15 mg/kg	Pre	-6h to 0h	Heart injury	RPP	7	11	38,650.00	1,700.00	4,497.78	35,311.00	1,648.00	5,465.80	NS
Kim 2007	rat	Sprague-Dawley rats	NA	Male	SB	I	200 mg/kg	Post	0h to 6h	Brain injury	Brain Infarct	6	6	99.89	3.61	8.84	51.00	6.00	14.70	<0.001
Kim 2007	rat	Sprague-Dawley rats	NA	Male	SB	I	200 mg/kg	Post	0h to 6h	Brain injury	Brain Infarct	6	11	289.75	10.63	26.04	194.05	12.41	41.16	<0.001
Kim 2007	rat	Sprague-Dawley rats	NA	Male	SB	I	200 mg/kg	Post	0h to 6h	Brain injury	Brain Infarct	6	11	294.86	4.00	9.79	172.60	7.59	25.19	<0.001
Kim 2007	rat	Sprague-Dawley rats	NA	Male	SB	I	200 mg/kg	Post	0h to 6h	Brain injury	Neurological score	12	14	2.51	0.59	2.04	4.43	0.75	2.82	<0.05
Kim 2007	rat	Sprague-Dawley rats	NA	Male	SB	I	200 mg/kg	Post	0h to 6h	Brain injury	Rotarod	6	11	14.75	1.62	3.97	32.93	1.31	4.34	<0.05
Kim 2007	rat	Sprague-Dawley rats	NA	Male	SB	I	300 mg/kg	Post	0h to 6h	Brain injury	Brain Infarct	6	6	99.30	2.70	6.61	48.90	8.10	19.84	<0.001
Kim 2007	rat	Sprague-Dawley rats	NA	Male	SB	I	300 mg/kg	Post	0h to 6h	Cell survival signalling	HSP70	6	6	594.94	123.41	302.30	1,822.75	196.24	480.69	<0.001
Kim 2007	rat	Sprague-Dawley rats	NA	Male	SB	I	300 mg/kg	Post	0h to 6h	Cell survival signalling	pAkt	6	6	46.66	19.74	48.35	88.02	20.87	51.12	<0.05
Kim 2007	rat	Sprague-Dawley rats	NA	Male	SB	I	300 mg/kg	Post	0h to 6h	Inflammation markers	COX-2	6	6	639.57	67.21	164.63	171.27	23.85	58.42	<0.001
Kim 2007	rat	Sprague-Dawley rats	NA	Male	SB	I	300 mg/kg	Post	0h to 6h	Markers of PCD	p53	6	6	888.28	82.76	202.72	132.41	35.87	87.86	<0.001
Kim 2007	rat	Sprague-Dawley rats	NA	Male	SB	I	500 mg/kg	Post	0h to 6h	Brain injury	Brain Infarct	6	6	99.60	2.40	5.88	58.94	5.11	12.52	<0.001
Kim 2007	rat	Sprague-Dawley rats	NA	Male	SB	I	700 mg/kg	Post	0h to 6h	Brain injury	Brain Infarct	6	6	99.90	4.95	12.13	77.10	2.84	6.96	<0.001
Kim 2007	rat	Sprague-Dawley rats	NA	Male	TSA	I_II	0.5 mg/kg	Post	0h to 6h	Brain injury	Brain Infarct	6	6	299.59	6.39	15.65	194.52	5.48	13.42	<0.001
Kim 2007	rat	Sprague-Dawley rats	NA	Male	TSA	I_II	0.5 mg/kg	Post	0h to 6h	Brain injury	Neurological score	12	14	2.37	0.17	0.59	4.24	0.23	0.86	<0.001
Kim 2007	rat	Sprague-Dawley rats	NA	Male	VPA	I_II	300 mg/kg	Post	0h to 6h	Brain injury	Brain Infarct	6	6	299.66	4.72	11.56	202.92	9.44	23.12	<0.001
Kim 2007	rat	Sprague-Dawley rats	NA	Male	VPA	I_II	300 mg/kg	Post	0h to 6h	Brain injury	Brain Infarct	6	6	307.65	10.39	25.45	193.38	6.62	16.22	<0.001
Kim 2007	rat	Sprague-Dawley rats	NA	Male	VPA	I_II	300 mg/kg	Post	0h to 6h	Brain injury	Neurological score	12	14	2.51	0.59	2.04	4.70	0.60	2.24	<0.01
Kim 2007	rat	Sprague-Dawley rats	NA	Male	VPA	I_II	300 mg/kg	Post	0h to 6h	Brain injury	Rotarod	6	6	20.69	3.45	8.45	48.00	11.36	27.83	<0.05
Kim 2007	rat	Sprague-Dawley rats	NA	Male	VPA	I_II	300 mg/kg	Post	0h to 6h	Cell survival signalling	HSP70	6	6	291.50	36.80	90.14	459.90	26.14	64.03	<0.05
Kim 2007	rat	Sprague-Dawley rats	NA	Male	VPA	I_II	300 mg/kg	Post	0h to 6h	Markers of PCD	p53	6	6	230.43	13.04	31.95	168.84	17.84	43.70	<0.05
Kim 2009	rat	Sprague-Dawley rats	NA	Male	SB	I	300 mg/kg	Post	0h to 6h	Brain injury	Rotarod	6	6	38.98	4.52	11.07	61.13	7.23	17.71	<0.05
Kim 2009	rat	Sprague-Dawley rats	NA	Male	SB	I	300 mg/kg	Post	0h to 6h	Markers of PCD	BrdU	4	4	17.45	1.58	3.15	76.36	5.94	11.88	<0.001
Kim 2014	rat	Sprague-Dawley rats	NA	Male	SB	I	300 mg/kg	Post	0h to 6h	Markers of PCD	BrdU	5	5	16.92	1.99	4.45	36.82	2.09	4.67	<0.01
Lee JH 2013	rat	Sprague-Dawley rats	NA	Male	VPA	I_II	300 mg/kg	Post	0h to 6h	Heart injury	Heart rate	10	10	303.00	12.50	39.53	292.30	5.40	17.08	0.4
Lee JH 2013	rat	Sprague-Dawley rats	NA	Male	VPA	I_II	300 mg/kg	Post	0h to 6h	Heart injury	MAP	10	10	85.50	8.10	25.61	70.70	3.50	11.07	0.2
Lee JH 2013	rat	Sprague-Dawley rats	NA	Male	VPA	I_II	300 mg/kg	Post	0h to 6h	Markers of PCD	Caspase-3	10	10	0.11	0.08	0.27	0.09	0.03	0.09	0.04
Lee JH 2013	rat	Sprague-Dawley rats	NA	Male	VPA	I_II	300 mg/kg	Post	0h to 6h	Measures of homeostasis	Lactate	10	10	1.00	0.10	0.32	0.70	0.10	0.32	0.19
Lee JH 2015	rat	Sprague-Dawley rats	NA	Male	VPA	I_II	300 mg/kg	Post	0h to 6h	Brain injury	Neurological score	9	9	61.30	NA	10.40	68.90	NA	4.60	NS
Lee JH 2015	rat	Sprague-Dawley rats	NA	Male	VPA	I_II	300 mg/kg	Post	0h to 6h	Brain injury	Neurological score	9	9	64.10	NA	6.60	71.60	NA	6.60	NS
Lee JH 2015	rat	Sprague-Dawley rats	NA	Male	VPA	I_II	300 mg/kg	Post	0h to 6h	Brain injury	Neurological score	9	9	67.90	NA	7.70	75.00	NA	3.50	<0.05
Lee JH 2015	rat	Sprague-Dawley rats	NA	Male	VPA	I_II	300 mg/kg	Post	0h to 6h	Heart injury	Heart rate	9	9	263.00	NA	11.70	286.30	NA	22.40	0.09
Lee JH 2015	rat	Sprague-Dawley rats	NA	Male	VPA	I_II	300 mg/kg	Post	0h to 6h	Heart injury	MAP	9	9	83.30	NA	7.10	76.30	NA	2.50	0.31
Lee JH 2015	rat	Sprague-Dawley rats	NA	Male	VPA	I_II	300 mg/kg	Post	0h to 6h	Measures of homeostasis	Lactate	9	9	0.80	NA	0.10	1.10	NA	1.10	0.49
Lee JY 2012	rat	Sprague-Dawley rats	Adult	Male	VPA	I_II	300 mg/kg	Post	0h to 6h	Brain injury	Lesion Volume	3	3	9.29	NA	1.10	5.58	NA	6.21	<0.05
Lee JY 2012	rat	Sprague-Dawley rats	Adult	Male	VPA	I_II	300 mg/kg	Post	0h to 6h	Cell survival signalling	AKT	3	3	2.48	NA	0.22	4.15	NA	0.14	<0.05
Lee JY 2012	rat	Sprague-Dawley rats	Adult	Male	VPA	I_II	300 mg/kg	Post	0h to 6h	Cell survival signalling	HSP70	3	3	2.88	NA	0.33	4.96	NA	0.28	<0.05
Lee JY 2012	rat	Sprague-Dawley rats	Adult	Male	VPA	I_II	300 mg/kg	Post	0h to 6h	Cell survival signalling	iNOS	5	5	2.50	NA	0.21	1.51	NA	0.10	<0.05
Lee JY 2012	rat	Sprague-Dawley rats	Adult	Male	VPA	I_II	300 mg/kg	Post	0h to 6h	Cell survival signalling	MMP-2	4	4	3.00	NA	0.33	2.10	NA	0.34	<0.05
Lee JY 2012	rat	Sprague-Dawley rats	Adult	Male	VPA	I_II	300 mg/kg	Post	0h to 6h	Inflammation markers	COX-2	5	5	2.20	NA	0.09	1.60	NA	0.17	<0.05
Lee JY 2012	rat	Sprague-Dawley rats	Adult	Male	VPA	I_II	300 mg/kg	Post	0h to 6h	Inflammation markers	IL-1b	5	5	3.79	NA	0.19	2.19	NA	0.19	<0.05
Lee JY 2012	rat	Sprague-Dawley rats	Adult	Male	VPA	I_II	300 mg/kg	Post	0h to 6h	Inflammation markers	IL-6	5	5	41.00	NA	4.10	28.00	NA	3.00	<0.05
Lee JY 2012	rat	Sprague-Dawley rats	Adult	Male	VPA	I_II	300 mg/kg	Post	0h to 6h	Inflammation markers	TNFa	5	5	55.00	NA	5.00	32.00	NA	1.50	<0.05
Lee JY 2012	rat	Sprague-Dawley rats	Adult	Male	VPA	I_II	300 mg/kg	Post	0h to 6h	Markers of PCD	p53	3	3	5.25	NA	0.16	2.38	NA	0.18	<0.05
Lee JY 2012	rat	Sprague-Dawley rats	Adult	Male	VPA	I_II	300 mg/kg	Post	0h to 6h	Markers of PCD	TUNEL	5	5	193.85	NA	13.02	115.75	NA	5.58	<0.05
Lee JY 2012	rat	Sprague-Dawley rats	Adult	Male	VPA	I_II	300 mg/kg	Post	0h to 6h	Markers of PCD	TUNEL	5	5	402.12	NA	17.67	264.51	NA	14.88	<0.05
Lee JY 2014	rat	Sprague-Dawley rats	Adult	Male	VPA	I_II	300 mg/kg	Post	0h to 6h	Markers of PCD	Caspase-3	3	3	3.91	NA	0.18	1.89	NA	0.19	<0.01
Lee JY 2014	rat	Sprague-Dawley rats	Adult	Male	VPA	I_II	300 mg/kg	Post	0h to 6h	Markers of PCD	TUNEL	5	5	334.96	NA	23.58	177.24	NA	207.32	<0.05
Lee TM 2007	rat	Wistar rats	NA	Male	VPA	I_II	100 mg/kg	Post	6h to 24h	Heart injury	Heart dp_dt	10	10	3,726.00	NA	382.00	5,428.00	NA	372.00	NS
Lee TM 2007	rat	Wistar rats	NA	Male	VPA	I_II	100 mg/kg	Post	6h to 24h	Heart injury	Heart edp	11	11	5.00	NA	3.00	5.00	NA	3.00	NS
Lee TM 2007	rat	Wistar rats	NA	Male	VPA	I_II	100 mg/kg	Post	6h to 24h	Heart injury	Heart Infarct	11	11	40.00	NA	5.00	41.00	NA	5.00	NS
Lee TM 2007	rat	Wistar rats	NA	Male	VPA	I_II	100 mg/kg	Post	6h to 24h	Heart injury	Heart rate	11	11	413.00	NA	23.00	429.00	NA	25.00	NS
Levine MH 2015	mice	C57Bl/6 mice	Adult	Female	MS-275	I	3 mg/kg	Pre	-24h to -6h	Kidney injury	BUN	23	5	137.15	2.28	10.94	109.78	12.12	27.10	<0.01
Levine MH 2015	mice	C57Bl/6 mice	Adult	Female	TSA	I_II	1 mg/kg	Pre	-24h to -6h	Kidney injury	BUN	23	11	137.15	2.28	10.94	129.74	3.99	13.24	<0.001
Li R 2015	mice	C57Bl/6 mice	8-12 wks	Male	VPA	I_II	300 mg/kg	Post	0h to 6h	Inflammation markers	IL-1b	8	8	13.04	NA	9.78	19.57	NA	17.93	NS
Li R 2015	mice	C57Bl/6 mice	8-12 wks	Male	VPA	I_II	300 mg/kg	Post	0h to 6h	Inflammation markers	IL-6	8	8	13,533.33	NA	9,986.67	373.33	NA	466.67	<0.05
Li R 2015	mice	C57Bl/6 mice	8-12 wks	Male	VPA	I_II	300 mg/kg	Post	0h to 6h	Inflammation markers	IL-6	8	8	13,533.33	NA	9,986.67	15,306.67	NA	14,186.67	NS
Li R 2015	mice	C57Bl/6 mice	8-12 wks	Male	VPA	I_II	300 mg/kg	Post	0h to 6h	Inflammation markers	TNFa	8	8	974.23	NA	510.31	36.08	NA	46.39	<0.05
Li R 2015	mice	C57Bl/6 mice	8-12 wks	Male	VPA	I_II	300 mg/kg	Post	0h to 6h	Inflammation markers	TNFa	8	8	974.23	NA	510.31	329.90	NA	123.71	<0.05
Li Y 2008	rat	Wistar-Kyoto rats	NA	NA	VPA	I_II	300 mg/kg	Post	0h to 6h	Cell survival signalling	b-catenin	3	3	10.01	1.67	2.89	23.94	3.70	6.41	<0.05
Li Y 2008	rat	Wistar-Kyoto rats	NA	NA	VPA	I_II	300 mg/kg	Post	0h to 6h	Cell survival signalling	b-catenin	3	3	10.01	1.67	2.89	28.94	2.03	3.52	<0.05
Li Y 2008	rat	Wistar-Kyoto rats	NA	NA	VPA	I_II	300 mg/kg	Post	0h to 6h	Cell survival signalling	b-catenin	3	3	10.01	1.67	2.89	33.01	1.93	3.34	<0.05
Li Y 2008	rat	Wistar-Kyoto rats	NA	NA	VPA	I_II	300 mg/kg	Post	0h to 6h	Markers of PCD	Bcl-2	3	3	17.37	2.36	4.08	25.66	2.31	4.01	NS
Li Y 2008	rat	Wistar-Kyoto rats	NA	NA	VPA	I_II	300 mg/kg	Post	0h to 6h	Markers of PCD	Bcl-2	3	3	17.37	2.36	4.08	28.19	1.61	2.80	<0.05
Li Y 2008	rat	Wistar-Kyoto rats	NA	NA	VPA	I_II	300 mg/kg	Post	0h to 6h	Markers of PCD	Bcl-2	3	3	17.37	2.36	4.08	28.85	1.66	2.87	<0.05
Li Y 2015	mice	C57Bl/6J mice	NA	Male	TubA	II	70 mg/kg	Post	0h to 6h	Inflammation markers	IL-6	24	24	71.70	3.70	18.13	646.40	81.80	400.74	<0.01
Li Y 2015	mice	C57Bl/6J mice	NA	Male	TubA	II	70 mg/kg	Post	0h to 6h	Inflammation markers	IL-6	24	24	88.10	65.00	318.43	521.50	94.30	461.97	<0.05
Li Y 2015	mice	C57Bl/6J mice	NA	Male	TubA	II	70 mg/kg	Post	0h to 6h	Inflammation markers	TNFa	24	24	6.30	1.40	6.86	79.50	19.00	93.08	<0.05
Li Y 2015	mice	C57Bl/6J mice	NA	Male	TubA	II	70 mg/kg	Post	0h to 6h	Inflammation markers	TNFa	24	24	7.30	2.00	9.80	9.90	3.50	17.15	<0.05
Li Y 2015	mice	C57Bl/6J mice	NA	Male	TubA	II	70 mg/kg	Post	0h to 6h	Inflammation markers	TNFa	24	24	53.50	19.60	96.02	463.30	48.40	237.11	<0.01
Li Y 2015	mice	C57Bl/6J mice	NA	Male	TubA	II	70 mg/kg	Post	0h to 6h	Inflammation markers	TNFa	24	24	304.79	28.21	138.20	28.80	10.40	50.95	<0.001
Li Y 2015	mice	C57Bl/6J mice	NA	Male	TubA	II	70 mg/kg	Post	0h to 6h	Markers of PCD	Caspase-3	24	24	23.80	5.20	25.47	97.20	4.20	20.58	<0.001
Li Y 2015	mice	C57Bl/6J mice	NA	Male	TubA	II	70 mg/kg	Post	0h to 6h	Markers of PCD	Caspase-3	24	24	52.60	6.00	29.39	172.40	9.60	47.03	<0.001
Liesz A 2013	mice	C57Bl/6J mice	10-12 wks	Male	TSA	I_II	1 mg/kg	Pre	-24h or longer	Brain injury	Brain Infarct	6	6	14.05	1.95	4.79	10.79	2.05	5.01	<0.01
Liesz A 2013	mice	C57Bl/6J mice	10-12 wks	Male	TSA	I_II	1 mg/kg	Pre	-24h or longer	Inflammation markers	IL-10	10	10	87.15	15.25	48.23	261.44	37.04	117.12	NS
Liesz A 2013	mice	C57Bl/6J mice	10-12 wks	Male	TSA	I_II	1 mg/kg	Pre	-24h or longer	Inflammation markers	IL-10	10	10	122.00	26.14	82.67	542.48	19.61	62.01	<0.05
Liesz A 2013	mice	C57Bl/6J mice	10-12 wks	Male	TSA	I_II	1 mg/kg	Pre	-24h or longer	Inflammation markers	IL-10	10	10	200.44	15.25	48.23	873.64	17.43	55.12	<0.05
Liesz A 2013	mice	C57Bl/6J mice	10-12 wks	Male	TSA	I_II	1 mg/kg	Pre	-24h or longer	Inflammation markers	IL-1b	10	10	78.71	7.76	24.54	36.59	3.33	10.52	<0.05
Liesz A 2013	mice	C57Bl/6J mice	10-12 wks	Male	TSA	I_II	1 mg/kg	Pre	-24h or longer	Inflammation markers	IL-1b	10	10	329.27	18.85	59.60	63.19	7.76	24.54	<0.05
Liesz A 2013	mice	C57Bl/6J mice	10-12 wks	Male	TSA	I_II	1 mg/kg	Pre	-24h or longer	Inflammation markers	IL-1b	10	10	435.70	38.80	122.70	134.15	7.76	24.54	<0.05
Liesz A 2013	mice	C57Bl/6J mice	10-12 wks	Male	TSA	I_II	1 mg/kg	Pre	-24h or longer	Inflammation markers	TNFa	10	10	177.39	4.77	15.09	140.00	7.95	25.15	NS
Liesz A 2013	mice	C57Bl/6J mice	10-12 wks	Male	TSA	I_II	1 mg/kg	Pre	-24h or longer	Inflammation markers	TNFa	10	10	225.91	8.75	27.67	147.16	23.07	72.95	<0.05
Liesz A 2013	mice	C57Bl/6J mice	10-12 wks	Male	TSA	I_II	1 mg/kg	Pre	-24h or longer	Inflammation markers	TNFa	10	10	278.41	14.32	45.28	201.25	7.16	22.64	<0.05
Liesz A 2013	mice	C57Bl/6J mice	10-12 wks	Male	TubA	II	10 mg/kg	Pre	-24h or longer	Brain injury	Brain Infarct	6	6	13.77	2.14	5.24	14.47	1.63	4.00	NS
Liesz A 2013	mice	C57Bl/6J mice	10-12 wks	Male	TubA	II	10 mg/kg	Pre	-24h or longer	Inflammation markers	IL-10	8	8	230.53	23.36	66.08	319.31	35.83	101.33	<0.05
Liesz A 2013	mice	C57Bl/6J mice	10-12 wks	Male	TubA	II	50 mg/kg	Pre	-24h or longer	Brain injury	Brain Infarct	6	6	14.01	2.45	6.00	10.97	2.06	5.05	<0.01
Liesz A 2013	mice	C57Bl/6J mice	10-12 wks	Male	TubA	II	50 mg/kg	Pre	-24h or longer	Inflammation markers	IL-10	8	8	230.53	23.36	66.08	791.28	70.09	198.25	<0.05
Lin T 2006	rat	Sprague-Dawley rats	NA	Male	SAHA	I_II	5.35 mg/kg	Post	0h to 6h	Heart injury	MAP	6	5	84.08	5.10	12.50	74.08	1.43	3.19	NA
Lin T 2006	rat	Sprague-Dawley rats	NA	Male	SAHA	I_II	5.35 mg/kg	Post	0h to 6h	Measures of homeostasis	Glucose	6	5	362.70	30.80	75.44	318.70	26.30	58.81	<0.05
Lin T 2006	rat	Sprague-Dawley rats	NA	Male	SAHA	I_II	5.35 mg/kg	Post	0h to 6h	Measures of homeostasis	Hb	6	5	8.50	0.80	1.96	6.20	0.20	0.45	<0.05
Lin T 2006	rat	Sprague-Dawley rats	NA	Male	SAHA	I_II	5.35 mg/kg	Post	0h to 6h	Measures of homeostasis	Lactate	6	5	4.20	1.70	4.16	3.70	0.40	0.89	NS
Lin T 2006	rat	Sprague-Dawley rats	NA	Male	TSA	I_II	0.012 mg/kg	Post	0h to 6h	Heart injury	MAP	6	5	84.08	5.10	12.50	61.02	3.88	8.67	NA
Lin T 2006	rat	Sprague-Dawley rats	NA	Male	TSA	I_II	0.012 mg/kg	Post	0h to 6h	Measures of homeostasis	Glucose	6	5	362.70	30.80	75.44	313.00	73.60	164.57	<0.05
Lin T 2006	rat	Sprague-Dawley rats	NA	Male	TSA	I_II	0.012 mg/kg	Post	0h to 6h	Measures of homeostasis	Hb	6	5	8.50	0.80	1.96	6.50	0.60	1.34	<0.05
Lin T 2006	rat	Sprague-Dawley rats	NA	Male	TSA	I_II	0.012 mg/kg	Post	0h to 6h	Measures of homeostasis	Lactate	6	5	4.20	1.70	4.16	2.30	0.80	1.79	NS
Lin T 2006	rat	Sprague-Dawley rats	NA	Male	TSA	I_II	0.024 mg/kg	Post	0h to 6h	Heart injury	MAP	6	5	84.08	5.10	12.50	80.00	2.86	6.39	NA
Lin T 2006	rat	Sprague-Dawley rats	NA	Male	TSA	I_II	0.024 mg/kg	Post	0h to 6h	Measures of homeostasis	Glucose	6	5	362.70	30.80	75.44	375.30	14.80	33.09	<0.05
Lin T 2006	rat	Sprague-Dawley rats	NA	Male	TSA	I_II	0.024 mg/kg	Post	0h to 6h	Measures of homeostasis	Hb	6	5	8.50	0.80	1.96	6.90	1.20	2.68	<0.05
Lin T 2006	rat	Sprague-Dawley rats	NA	Male	TSA	I_II	0.024 mg/kg	Post	0h to 6h	Measures of homeostasis	Lactate	6	5	4.20	1.70	4.16	1.50	0.70	1.57	NS
Lin T 2006	rat	Sprague-Dawley rats	NA	Male	VPA	I_II	200 mg/kg	Post	0h to 6h	Heart injury	MAP	6	5	84.08	5.10	12.50	79.59	2.24	5.02	NA
Lin T 2006	rat	Sprague-Dawley rats	NA	Male	VPA	I_II	200 mg/kg	Post	0h to 6h	Measures of homeostasis	Glucose	6	5	362.70	30.80	75.44	271.70	40.70	91.01	NS
Lin T 2006	rat	Sprague-Dawley rats	NA	Male	VPA	I_II	200 mg/kg	Post	0h to 6h	Measures of homeostasis	Hb	6	5	8.50	0.80	1.96	6.70	1.00	2.24	<0.05
Lin T 2006	rat	Sprague-Dawley rats	NA	Male	VPA	I_II	200 mg/kg	Post	0h to 6h	Measures of homeostasis	Lactate	6	5	4.20	1.70	4.16	4.10	1.70	3.80	NS
Lin T 2006	rat	Sprague-Dawley rats	NA	Male	VPA	I_II	250 mg/kg	Post	0h to 6h	Heart injury	MAP	6	5	84.08	5.10	12.50	68.57	1.22	2.74	NA
Lin T 2006	rat	Sprague-Dawley rats	NA	Male	VPA	I_II	250 mg/kg	Post	0h to 6h	Measures of homeostasis	Glucose	6	5	362.70	30.80	75.44	266.60	41.10	91.90	NS
Lin T 2006	rat	Sprague-Dawley rats	NA	Male	VPA	I_II	250 mg/kg	Post	0h to 6h	Measures of homeostasis	Hb	6	5	8.50	0.80	1.96	7.00	1.10	2.46	<0.05
Lin T 2006	rat	Sprague-Dawley rats	NA	Male	VPA	I_II	250 mg/kg	Post	0h to 6h	Measures of homeostasis	Lactate	6	5	4.20	1.70	4.16	4.00	1.80	4.02	NS
Lin YH 2017	rat	NA	NA	NA	MGCD0103	I	10 mg/kg	Post	24h or longer	Brain injury	BDNF	4	4	1.46	0.33	0.66	2.82	0.29	0.57	<0.05
Lin YH 2017	rat	NA	NA	NA	MGCD0103	I	10 mg/kg	Post	24h or longer	Inflammation markers	IL-1b	3	3	4.24	0.54	0.93	1.75	0.08	0.14	0.003
Lin YH 2017	rat	NA	NA	NA	MGCD0103	I	10 mg/kg	Post	24h or longer	Inflammation markers	TNFa	6	6	3.57	0.10	0.24	5.21	0.19	0.47	0.009
Liu 2017	rat	Sprague-Dawley rats	NA	Male	VPA	I_II	300 mg/kg	Pre	-24h or longer	Heart injury	Heart dp_dt	10	10	7,972.40	394.40	1,247.20	7,788.90	463.40	1,465.40	NS
Liu 2017	rat	Sprague-Dawley rats	NA	Male	VPA	I_II	300 mg/kg	Pre	-24h or longer	Heart injury	Heart edp	10	10	11.20	1.40	4.43	5.40	0.30	0.95	<0.05
Liu 2017	rat	Sprague-Dawley rats	NA	Male	VPA	I_II	300 mg/kg	Pre	-24h or longer	Heart injury	Heart rate	10	10	322.90	27.40	86.65	311.30	20.00	63.25	NS
Liu 2017	rat	Sprague-Dawley rats	NA	Male	VPA	I_II	300 mg/kg	Pre	-24h or longer	Kidney injury	Creatinine	10	10	34.60	5.40	17.08	33.60	2.70	8.54	NS
Liu H 2015	rat	Sprague-Dawley rats	NA	Male	SAB	III	840 mg/kg	Post	24h or longer	Cell survival signalling	NFkB	6	6	1.25	0.06	0.16	1.22	0.11	0.28	NS
Lu J 2013	rat	Sprague-Dawley rats	6-8 wks	Male	LB-205	I_II	10 mg/kg	Post	24h or longer	Cell survival signalling	NFkB	6	8	28.50	2.85	6.98	185.99	6.41	18.14	<0.0001
Lu J 2013	rat	Sprague-Dawley rats	6-8 wks	Male	LB-205	I_II	10 mg/kg	Post	24h or longer	Cell survival signalling	pAkt	6	8	4,143.59	164.10	401.97	14,317.95	164.10	464.15	<0.0001
Luo 2014	rat	Sprague-Dawley rats	8-10 wks	Male	VPA, TSA	I_II	300 mg/kg	Post	6h to 24h	Markers of PCD	Caspase-3	5	5	1.74	0.26	0.57	1.35	0.18	0.40	<0.05
Luo 2014	rat	Sprague-Dawley rats	8-10 wks	Male	VPA, TSA	I_II	300 mg/kg	Post	6h to 24h	Markers of PCD	Caspase-3	5	5	2.01	0.26	0.58	1.50	0.22	0.49	<0.05
Luo 2015	mice	C57/Bl6 mice	8 wks	Male	4-PBA	I_II	20 mg/kg	Post	0h to 6h	Markers of PCD	BAX	6	6	0.90	0.03	0.08	0.68	0.04	0.10	<0.05
Luo 2015	mice	C57/Bl6 mice	8 wks	Male	4-PBA	I_II	20 mg/kg	Post	0h to 6h	Markers of PCD	Caspase-3	6	6	0.92	0.05	0.12	0.59	0.04	0.10	<0.05
Lv H 2015	rat	Sprague-Dawley rats	NA	Male	SAB	III	25 mg/kg	Pre	-6h to 0h	Brain injury	Brain Infarct	10	10	56.19	3.18	10.06	34.57	1.98	6.25	<0.05
Lv H 2015	rat	Sprague-Dawley rats	NA	Male	SAB	III	25 mg/kg	Pre	-6h to 0h	Brain injury	Neurological score	10	10	4.00	0.07	0.21	1.98	0.08	0.25	<0.005
Lv H 2015	rat	Sprague-Dawley rats	NA	Male	SAB	III	25 mg/kg	Pre	-6h to 0h	Inflammation markers	IL-1b	10	10	22.03	1.20	3.81	12.25	1.06	3.36	<0.01
Lv H 2015	rat	Sprague-Dawley rats	NA	Male	SAB	III	25 mg/kg	Pre	-6h to 0h	Inflammation markers	TNFa	10	10	25.80	1.25	3.94	15.42	0.79	2.50	<0.05
Lv H 2015	rat	Sprague-Dawley rats	NA	Male	SAB	III	25 mg/kg	Pre	-6h to 0h	Markers of PCD	BAX	10	10	99.38	0.47	1.48	43.59	2.81	8.89	<0.05
Lv H 2015	rat	Sprague-Dawley rats	NA	Male	SAB	III	25 mg/kg	Pre	-6h to 0h	Markers of PCD	Bcl-2	10	10	99.40	3.01	9.53	225.90	11.30	35.72	<0.05
Lv L 2011	rat	Wistar rats	NA	Female	VPA	I_II	300 mg/kg	Post	0h to 6h	Cell survival signalling	HSP70	4	4	0.83	0.07	0.15	1.38	0.10	0.21	<0.05
Lv L 2011	rat	Wistar rats	NA	Female	VPA	I_II	300 mg/kg	Post	0h to 6h	Markers of PCD	Apoptosis	4	4	51.82	5.80	11.60	38.37	3.76	7.52	<0.05
Lv L 2011	rat	Wistar rats	NA	Female	VPA	I_II	300 mg/kg	Post	0h to 6h	Markers of PCD	Bcl-2	4	4	0.54	0.08	0.16	0.95	0.07	0.15	<0.05
Lv L 2011	rat	Wistar rats	NA	Female	VPA	I_II	300 mg/kg	Post	0h to 6h	Markers of PCD	Caspase-3	4	4	2.64	0.08	0.16	1.37	0.10	0.21	<0.05
Lv L 2011	rat	Wistar rats	NA	Female	VPA	I_II	300 mg/kg	Post	0h to 6h	Markers of PCD	TUNEL	4	4	51.14	5.14	10.29	28.50	4.21	8.43	<0.05
Lv L 2011	rat	Wistar rats	NA	Female	VPA	I_II	300 mg/kg	Post	0h to 6h	Measures of homeostasis	Glucose	12	12	14.50	NA	0.20	14.00	NA	0.20	NS
Ma XH 2015	rat	Sprague-Dawley rats	Adult	Male	TSA	I_II	0.05 mg/kg	Pre	-6h to 0h	Brain injury	Brain Infarct	12	12	23.08	9.39	32.53	12.59	6.26	21.69	<0.05
Ma XH 2015	rat	Sprague-Dawley rats	Adult	Male	TSA	I_II	0.05 mg/kg	Pre	-6h to 0h	Brain injury	Neurological score	12	12	2.83	0.76	2.63	1.17	0.41	1.41	<0.05
Ma XH 2015	rat	Sprague-Dawley rats	Adult	Male	TSA	I_II	0.05 mg/kg	Pre	-6h to 0h	Cell survival signalling	AKT	12	12	0.10	0.02	0.07	0.11	0.02	0.06	NS
Ma XH 2015	rat	Sprague-Dawley rats	Adult	Male	TSA	I_II	0.05 mg/kg	Pre	-6h to 0h	Cell survival signalling	pAkt	12	12	0.41	0.02	0.05	0.47	0.03	0.10	<0.05
Mani SK 2015	mice	CD-1 mice	12-15 wks	Male	PD-106	I	100 mg/kg	Post	6h to 24h	Cell survival signalling	MMP-2	10	12	19.45	2.95	9.33	7.79	2.08	7.21	<0.05
Mani SK 2015	mice	CD-1 mice	12-15 wks	Male	SAHA	I_II	100 mg/kg	Post	6h to 24h	Cell survival signalling	MMP-2	10	12	19.50	2.93	9.27	4.55	1.53	5.30	<0.05
Mani SK 2015	mice	CD-1 mice	12-15 wks	Male	TSA	I_II	1 mg/kg	Both	-24h to -6h	Cell survival signalling	MMP-2	10	12	19.57	3.01	9.53	2.69	1.41	4.87	<0.05
Murphy SP 2014	mice	C57Bl/6 mice	NA	Male	MS-275	I	30 mg/kg	Post	0h to 6h	Brain injury	Brain Infarct	10	10	50.00	1.44	4.55	47.00	2.63	8.30	<0.05
Murphy SP 2014	mice	C57Bl/6 mice	NA	Male	MS-275	I	30 mg/kg	Post	0h to 6h	Markers of PCD	p53	3	3	120.91	7.73	13.39	169.42	28.82	49.92	<0.05
Nelson 2013	pig	Yorkshire swine	NA	NA	VPA	I_II	400 mg/kg	Post	0h to 6h	Heart injury	Cardiac output	11	9	4.60	NA	0.90	4.70	NA	1.40	0.44
Nelson 2013	pig	Yorkshire swine	NA	NA	VPA	I_II	400 mg/kg	Post	0h to 6h	Heart injury	Heart rate	11	9	138.80	NA	30.10	116.90	NA	23.00	0.78
Nelson 2013	pig	Yorkshire swine	NA	NA	VPA	I_II	400 mg/kg	Post	0h to 6h	Heart injury	MAP	11	9	44.30	NA	4.70	42.50	NA	2.50	0.31
Nelson 2013	pig	Yorkshire swine	NA	NA	VPA	I_II	400 mg/kg	Post	0h to 6h	Measures of homeostasis	Hb	11	9	6.25	NA	0.77	5.98	NA	0.99	0.7
Nelson 2013	pig	Yorkshire swine	NA	NA	VPA	I_II	400 mg/kg	Post	0h to 6h	Measures of homeostasis	Lactate	11	9	8.90	NA	2.02	11.75	NA	1.96	0.05
Nikolian VC 2017	pig	Yorkshire swine	NA	Female	VPA	I_II	150 mg/kg	Post	0h to 6h	Brain injury	Lesion Volume	5	5	4,956.00	1,511.00	3,378.70	828.00	279.00	623.86	0.047
Nikolian VC 2017	pig	Yorkshire swine	NA	Female	VPA	I_II	150 mg/kg	Post	0h to 6h	Heart injury	Cardiac output	5	5	5.99	0.99	2.22	7.21	2.05	4.58	NS
Nikolian VC 2017	pig	Yorkshire swine	NA	Female	VPA	I_II	150 mg/kg	Post	0h to 6h	Heart injury	Heart rate	5	5	148.00	12.40	27.73	178.00	8.10	18.11	0.002
Nikolian VC 2017	pig	Yorkshire swine	NA	Female	VPA	I_II	150 mg/kg	Post	0h to 6h	Measures of homeostasis	Hb	5	5	6.30	0.60	1.34	7.30	0.40	0.89	0.01
Nikolian VC 2017	pig	Yorkshire swine	NA	Female	VPA	I_II	150 mg/kg	Post	0h to 6h	Measures of homeostasis	Lactate	5	5	1.60	0.50	1.12	6.50	2.10	4.70	0.01
Nural-Guvener 2014	rat	rats	NA	NA	Mocetinostat	I	10 mg/kg	Post	24h or longer	Cell survival signalling	AKT	4	4	0.99	0.00	0.01	0.76	0.14	0.28	NS
Nural-Guvener 2014	rat	rats	NA	NA	Mocetinostat	I	10 mg/kg	Post	24h or longer	Cell survival signalling	b-catenin	4	4	1.01	0.03	0.06	1.99	0.46	0.92	NA
Nural-Guvener 2014	rat	rats	NA	NA	Mocetinostat	I	10 mg/kg	Post	24h or longer	Cell survival signalling	MMP-2	4	4	0.98	0.01	0.03	0.08	0.02	0.05	<0.05
Nural-Guvener 2014	rat	rats	NA	NA	Mocetinostat	I	10 mg/kg	Post	24h or longer	Cell survival signalling	pAkt	4	4	0.99	0.01	0.01	0.35	0.16	0.32	<0.05
Nural-Guvener 2014	rat	rats	NA	NA	Mocetinostat	I	10 mg/kg	Post	24h or longer	Heart injury	Heart dp_dt	10	8	3,921.00	NA	816.00	5,573.00	NA	689.00	NA
Nural-Guvener 2014	rat	rats	NA	NA	Mocetinostat	I	10 mg/kg	Post	24h or longer	Heart injury	Heart edp	10	8	28.70	NA	6.20	9.40	NA	3.40	NA
Nural-Guvener 2014	rat	rats	NA	NA	Mocetinostat	I	10 mg/kg	Post	24h or longer	Heart injury	Heart rate	10	8	235.80	NA	16.10	243.70	NA	21.10	NA
Nural-Guvener 2014	rat	rats	NA	NA	Mocetinostat	I	10 mg/kg	Post	24h or longer	Markers of PCD	Caspase-3	4	4	0.97	0.04	0.08	4.17	0.36	0.73	<0.05
Nural-Guvener 2014	rat	rats	NA	NA	Mocetinostat	I	10 mg/kg	Post	24h or longer	Markers of PCD	p53	4	4	1.00	0.05	0.11	4.58	0.05	0.11	<0.05
Nural-Guvener 2015	rat	rats	NA	NA	Mocetinostat	I	20 mg/kg	Post	24h or longer	Heart injury	Heart dp_dt	10	10	4,191.83	99.47	314.54	5,115.45	269.98	853.76	<0.05
Nural-Guvener 2015	rat	rats	NA	NA	Mocetinostat	I	20 mg/kg	Post	24h or longer	Heart injury	Heart edp	10	10	25.99	0.99	3.12	13.52	2.35	7.42	<0.05
Park MJ 2016	rat	Sprague-Dawley rats	9-11 months	Female	SB	I	300 mg/kg	Post	0h to 6h	Brain injury	Brain Infarct	3	3	0.63	0.08	0.15	0.24	0.05	0.08	<0.05
Park MJ 2016	rat	Sprague-Dawley rats	9-11 months	Female	SB	I	300 mg/kg	Post	0h to 6h	Brain injury	GFAP	3	3	12.63	3.07	5.32	4.56	1.05	1.82	<0.05
Park MJ 2016	rat	Sprague-Dawley rats	9-11 months	Female	SB	I	300 mg/kg	Post	0h to 6h	Cell survival signalling	TBARS	5	5	2.53	0.26	0.58	1.55	0.40	0.90	NS
Park MJ 2016	rat	Sprague-Dawley rats	9-11 months	Female	SB	I	300 mg/kg	Post	0h to 6h	Inflammation markers	IL-1b	5	5	69.21	7.19	16.08	33.26	4.31	9.65	<0.05
Patnala R 2016	mice	C57Bl/6NTac mice	10 wks	Male	SB	I	300 mg/kg	Pre	-6h to 0h	Inflammation markers	IL-10	8	4	59.11	25.60	72.41	30.67	7.11	14.22	<0.01
Patnala R 2016	mice	C57Bl/6NTac mice	10 wks	Male	SB	I	300 mg/kg	Pre	-6h to 0h	Inflammation markers	IL-6	8	4	31.13	17.51	49.52	15.56	7.78	15.56	NS
Patnala R 2016	mice	C57Bl/6NTac mice	10 wks	Male	SB	I	300 mg/kg	Pre	-6h to 0h	Inflammation markers	TNFa	8	4	23.65	3.62	10.24	7.56	2.06	4.13	<0.01
Patnala R 2016	mice	C57Bl/6NTac mice	8 wks	Male	SB	I	300 mg/kg	Pre	-6h to 0h	Inflammation markers	IL-10	8	4	59.11	25.60	72.41	30.67	7.11	14.22	<0.01
Patnala R 2016	mice	C57Bl/6NTac mice	8 wks	Male	SB	I	300 mg/kg	Pre	-6h to 0h	Inflammation markers	IL-6	8	4	31.13	17.51	49.52	15.56	7.78	15.56	NS
Patnala R 2016	mice	C57Bl/6NTac mice	8 wks	Male	SB	I	300 mg/kg	Pre	-6h to 0h	Inflammation markers	TNFa	8	4	23.65	3.62	10.24	7.56	2.06	4.13	<0.01
Patnala R 2016	mice	C57Bl/6NTac mice	9 wks	Male	SB	I	300 mg/kg	Pre	-6h to 0h	Inflammation markers	IL-10	8	4	59.11	25.60	72.41	30.67	7.11	14.22	<0.01
Patnala R 2016	mice	C57Bl/6NTac mice	9 wks	Male	SB	I	300 mg/kg	Pre	-6h to 0h	Inflammation markers	IL-6	8	4	31.13	17.51	49.52	15.56	7.78	15.56	NS
Patnala R 2016	mice	C57Bl/6NTac mice	9 wks	Male	SB	I	300 mg/kg	Pre	-6h to 0h	Inflammation markers	TNFa	8	4	23.65	3.62	10.24	7.56	2.06	4.13	<0.01
Patnala R 2016	mice	Wistar rats	28 days	Male	SB	I	300 mg/kg	Pre	-6h to 0h	Inflammation markers	IL-10	8	4	59.11	25.60	72.41	30.67	7.11	14.22	<0.01
Patnala R 2016	mice	Wistar rats	28 days	Male	SB	I	300 mg/kg	Pre	-6h to 0h	Inflammation markers	IL-6	8	4	31.13	17.51	49.52	15.56	7.78	15.56	NS
Patnala R 2016	mice	Wistar rats	28 days	Male	SB	I	300 mg/kg	Pre	-6h to 0h	Inflammation markers	TNFa	8	4	23.65	3.62	10.24	7.56	2.06	4.13	<0.01
Qi 2004	mice	C57Bl mice	6 wks	Male	PBA	I_II	120 mg/kg	Post	0h to 6h	Brain injury	Brain Infarct	10	10	47.25	1.88	5.94	14.23	2.95	9.34	<0.01
Qi 2004	mice	C57Bl mice	6 wks	Male	PBA	I_II	120 mg/kg	Post	0h to 6h	Brain injury	Brain Infarct	10	10	47.25	1.88	5.94	36.51	4.83	15.28	NS
Qi 2004	mice	C57Bl mice	6 wks	Male	PBA	I_II	120 mg/kg	Post	0h to 6h	Brain injury	Neurological score	10	10	2.13	0.15	0.46	1.10	0.16	0.51	<0.05
Qi 2004	mice	C57Bl mice	6 wks	Male	PBA	I_II	120 mg/kg	Post	0h to 6h	Brain injury	Neurological score	10	10	2.13	0.15	0.46	1.51	0.20	0.63	<0.5
Qi 2004	mice	C57Bl mice	6 wks	Male	PBA	I_II	40 mg/kg	Post	0h to 6h	Brain injury	Brain Infarct	10	10	47.25	1.88	5.94	24.70	6.31	19.95	<0.05
Qi 2004	mice	C57Bl mice	6 wks	Male	PBA	I_II	40 mg/kg	Post	0h to 6h	Brain injury	Brain Infarct	10	10	47.25	1.88	5.94	45.64	5.64	17.83	NS
Qian YR 2010	mice	ICR mice	NA	Male	VPA	I_II	300 mg/kg	Pre	-6h to 0h	Brain injury	Brain Infarct	9	9	27.45	1.17	3.52	23.57	1.22	3.67	<0.01
Qian YR 2010	mice	ICR mice	NA	Male	VPA	I_II	300 mg/kg	Pre	-6h to 0h	Brain injury	Neurological score	9	9	2.23	0.16	0.47	2.33	0.17	0.51	NS
Ren M 2004	rat	Sprague-Dawley rats	NA	Male	VPA	I_II	300 mg/kg	Post	0h to 6h	Brain injury	Brain Infarct	5	5	242.74	12.45	27.84	153.11	7.47	16.70	<0.05
Ren M 2004	rat	Sprague-Dawley rats	NA	Male	VPA	I_II	300 mg/kg	Post	0h to 6h	Brain injury	Neurological score	5	5	3.37	0.13	0.29	2.30	0.47	1.05	<0.05
Ren M 2004	rat	Sprague-Dawley rats	NA	Male	VPA	I_II	300 mg/kg	Post	0h to 6h	Cell survival signalling	HSP70	5	5	246.50	8.13	18.17	357.56	10.84	24.23	<0.001
Ren M 2004	rat	Sprague-Dawley rats	NA	Male	VPA	I_II	300 mg/kg	Post	0h to 6h	Markers of PCD	Caspase-3	5	5	100.75	6.02	13.45	39.10	4.51	10.09	<0.001
Ruess DA 2016	rat	Wistar-Kyoto rats	6-8 wks	Male	SAHA	I_II	60 mg/kg	Pre	-24h to -6h	Liver injury	ALT	6	6	2,025.77	201.03	492.42	3,268.04	690.72	1,691.92	<0.05
Ruess DA 2016	rat	Wistar-Kyoto rats	6-8 wks	Male	SAHA	I_II	60 mg/kg	Pre	-24h to -6h	Liver injury	AST	6	6	2,292.68	284.55	697.01	4,016.26	983.74	2,409.66	<0.05
Ruess DA 2016	rat	Wistar-Kyoto rats	6-8 wks	Male	VPA	I_II	300 mg/kg	Pre	-24h to -6h	Liver injury	ALT	6	6	2,025.77	201.03	492.42	3,577.32	943.30	2,310.60	<0.05
Ruess DA 2016	rat	Wistar-Kyoto rats	6-8 wks	Male	VPA	I_II	300 mg/kg	Pre	-24h to -6h	Liver injury	AST	6	6	2,292.68	284.55	697.01	4,788.62	1,439.02	3,524.88	<0.05
Shang Y 2010	rat	Sprague-Dawley rats	2 months	Male	VPA	I_II	300 mg/kg	Post	0h to 6h	Cell survival signalling	MPO	10	10	8.10	1.20	3.79	3.90	0.50	1.58	<0.01
Shang Y 2010	rat	Sprague-Dawley rats	2 months	Male	VPA	I_II	300 mg/kg	Post	0h to 6h	Heart injury	MAP	10	10	48.00	7.00	22.14	80.00	6.00	18.97	<0.01
Shang Y 2010	rat	Sprague-Dawley rats	2 months	Male	VPA	I_II	300 mg/kg	Post	0h to 6h	Inflammation markers	TNFa	10	10	363.00	21.00	66.41	286.00	25.00	79.06	<0.05
Shang Y 2010	rat	Sprague-Dawley rats	2 months	Male	VPA	I_II	300 mg/kg	Post	0h to 6h	Kidney injury	BUN	10	10	19.80	1.70	5.38	15.50	2.90	9.17	<0.05
Shang Y 2010	rat	Sprague-Dawley rats	2 months	Male	VPA	I_II	300 mg/kg	Post	0h to 6h	Kidney injury	Creatinine	10	10	87.10	9.20	29.09	70.90	5.40	17.08	<0.05
Shang Y 2010	rat	Sprague-Dawley rats	2 months	Male	VPA	I_II	300 mg/kg	Post	0h to 6h	Liver injury	ALT	10	10	141.00	20.00	63.25	105.00	18.00	56.92	<0.05
Shang Y 2010	rat	Sprague-Dawley rats	2 months	Male	VPA	I_II	300 mg/kg	Post	0h to 6h	Liver injury	AST	10	10	476.00	34.00	107.52	324.00	17.00	53.76	<0.05
Shao A 2016	rat	Sprague-Dawley rats	Adult	Male	TSA	I_II	0.5 mg/kg	Pre	-6h to 0h	Brain injury	Neurological score	18	19	9.89	1.54	6.53	13.13	1.65	7.19	<0.01
Shao A 2016	rat	Sprague-Dawley rats	Adult	Male	TSA	I_II	0.5 mg/kg	Pre	-6h to 0h	Markers of PCD	Apoptosis	26	23	52.55	14.12	71.99	27.45	10.20	48.90	<0.01
Shao A 2016	rat	Sprague-Dawley rats	Adult	Male	TSA	I_II	0.5 mg/kg	Pre	-6h to 0h	Markers of PCD	BAX	26	23	2.58	0.51	2.59	1.71	0.51	2.44	<0.05
Shao A 2016	rat	Sprague-Dawley rats	Adult	Male	TSA	I_II	0.5 mg/kg	Pre	-6h to 0h	Markers of PCD	Caspase-3	26	23	1.64	0.20	0.99	1.21	0.31	1.50	<0.05
Sharma 2011	rat	Albino Wistar rats	NA	NA	SB	I	200 mg/kg	Post	24h or longer	Cell survival signalling	TBARS	8	8	3.70	0.80	2.26	3.80	0.40	1.13	NS
Sharma 2011	rat	Albino Wistar rats	NA	NA	SB	I	200 mg/kg	Post	24h or longer	Measures of homeostasis	Glucose	8	8	100.20	2.70	7.64	99.80	2.90	8.20	NS
Shein NA 2009	mice	Sabra mice	NA	Male	ITF2357	I_II	10 mg/kg	Post	0h to 6h	Brain injury	GFAP	4	4	52.49	5.04	10.08	42.41	3.36	6.72	<0.01
Shein NA 2009	mice	Sabra mice	NA	Male	ITF2357	I_II	10 mg/kg	Post	0h to 6h	Brain injury	Lesion Volume	4	4	17.05	1.28	2.55	12.16	1.06	2.11	<0.01
Shein NA 2009	mice	Sabra mice	NA	Male	ITF2357	I_II	10 mg/kg	Post	0h to 6h	Brain injury	Neurological score	4	4	2.25	0.19	0.37	3.13	0.28	0.56	<0.01
Shein NA 2009	mice	Sabra mice	NA	Male	ITF2357	I_II	10 mg/kg	Post	0h to 6h	Cell survival signalling	HSP70	4	4	55.06	10.69	21.38	74.30	6.95	13.90	NS
Shein NA 2009	mice	Sabra mice	NA	Male	ITF2357	I_II	10 mg/kg	Post	0h to 6h	Markers of PCD	Caspase-3	4	4	17.82	2.72	5.45	38.99	5.07	10.15	<0.001
Shein NA 2009	mice	Sabra mice	NA	Male	ITF2357	I_II	10 mg/kg	Post	0h to 6h	Markers of PCD	p53	4	4	0.52	0.12	0.23	1.01	0.12	0.23	<0.01
Sinn 2007	rat	Sprague-Dawley rats	NA	Male	VPA	I_II	300 mg/kg	Post	0h to 6h	Cell survival signalling	AKT	6	6	1.00	0.10	0.23	0.99	0.11	0.27	NS
Sinn 2007	rat	Sprague-Dawley rats	NA	Male	VPA	I_II	300 mg/kg	Post	0h to 6h	Cell survival signalling	HSP70	6	6	0.99	0.11	0.26	1.57	0.15	0.36	<0.01
Sinn 2007	rat	Sprague-Dawley rats	NA	Male	VPA	I_II	300 mg/kg	Post	0h to 6h	Cell survival signalling	pAkt	6	6	1.00	0.10	0.23	2.67	0.19	0.47	<0.01
Sinn 2007	rat	Sprague-Dawley rats	NA	Male	VPA	I_II	300 mg/kg	Post	0h to 6h	Inflammation markers	IL-6	6	6	4.67	0.20	0.50	2.54	0.10	0.25	<0.01
Sinn 2007	rat	Sprague-Dawley rats	NA	Male	VPA	I_II	300 mg/kg	Post	0h to 6h	Inflammation markers	TNFa	6	6	2.88	0.10	0.25	2.95	0.08	0.19	NS
Sinn 2007	rat	Sprague-Dawley rats	NA	Male	VPA	I_II	300 mg/kg	Post	0h to 6h	Markers of PCD	BAX	6	6	1.01	0.08	0.19	0.49	0.05	0.13	<0.01
Sinn 2007	rat	Sprague-Dawley rats	NA	Male	VPA	I_II	300 mg/kg	Post	0h to 6h	Markers of PCD	Bcl-2	6	6	1.01	0.08	0.19	4.07	0.23	0.57	<0.01
Sinn 2007	rat	Sprague-Dawley rats	NA	Male	VPA	I_II	300 mg/kg	Post	0h to 6h	Markers of PCD	Caspase-3	4	4	2.70	0.25	0.50	1.22	0.12	0.24	<0.01
Sinn 2007	rat	Sprague-Dawley rats	NA	Male	VPA	I_II	300 mg/kg	Post	0h to 6h	Markers of PCD	TUNEL	4	4	335.39	53.21	106.41	44.66	5.70	11.40	<0.01
Speir RW 2015	rat	Wistar rats	NA	Male	VPA	I_II	150 mg/kg	Pre	-6h to 0h	Kidney injury	BUN	8	8	108.47	8.92	25.23	82.74	47.64	134.75	NS
Speir RW 2015	rat	Wistar rats	NA	Male	VPA	I_II	150 mg/kg	Pre	-6h to 0h	Kidney injury	Creatinine	8	8	3.83	0.46	1.30	2.70	1.78	5.03	NS
Suda S 2013	rat	Sprague-Dawley rats	Adult	Male	VPA	I_II	300 mg/kg	Post	0h to 6h	Brain injury	Brain Infarct	6	6	207.18	6.94	17.01	111.11	12.73	31.19	<0.05
Suda S 2013	rat	Sprague-Dawley rats	Adult	Male	VPA	I_II	300 mg/kg	Post	0h to 6h	Brain injury	Neurological score	6	6	5.68	0.19	0.47	3.52	0.35	0.87	<0.05
Suda S 2013	rat	Sprague-Dawley rats	Adult	Male	VPA	I_II	300 mg/kg	Post	0h to 6h	Cell survival signalling	MPO	6	6	40.06	1.20	2.93	6.26	0.74	1.80	<0.05
Suda S 2013	rat	Sprague-Dawley rats	Adult	Male	VPA	I_II	300 mg/kg	Post	0h to 6h	Heart injury	MAP	6	6	100.80	2.40	5.88	93.30	4.40	10.78	NS
Suda S 2013	rat	Sprague-Dawley rats	Adult	Male	VPA	I_II	300 mg/kg	Post	0h to 6h	Markers of PCD	TUNEL	6	6	35.42	1.40	3.43	3.39	0.74	1.81	<0.05
Suda S 2013	rat	Sprague-Dawley rats	Adult	Male	VPA	I_II	300 mg/kg	Post	0h to 6h	Measures of homeostasis	Glucose	6	6	83.30	2.00	4.90	80.20	3.20	7.84	NS
Suda S 2015	rat	Sprague-Dawley rats	NA	Male	VPA	I_II	300 mg/kg	Post	0h to 6h	Brain injury	Brain Infarct	6	6	143.17	NA	10.93	111.03	NA	25.10	<0.05
Suda S 2015	rat	Sprague-Dawley rats	NA	Male	VPA	I_II	300 mg/kg	Post	0h to 6h	Brain injury	Neurological score	6	6	3.93	NA	1.67	5.47	NA	0.90	<0.05
Suda S 2015	rat	Sprague-Dawley rats	NA	Male	VPA	I_II	300 mg/kg	Post	0h to 6h	Brain injury	Rotarod	6	6	83.40	NA	44.81	59.44	NA	29.56	NS
Suda S 2015	rat	Sprague-Dawley rats	NA	Male	VPA	I_II	300 mg/kg	Post	0h to 6h	Cell survival signalling	iNOS	6	6	6.14	NA	3.21	11.11	NA	3.10	<0.05
Suda S 2015	rat	Sprague-Dawley rats	NA	Male	VPA	I_II	300 mg/kg	Post	0h to 6h	Cell survival signalling	MPO	6	6	1.38	NA	1.28	3.05	NA	2.07	NS
Suda S 2015	rat	Sprague-Dawley rats	NA	Male	VPA	I_II	300 mg/kg	Post	0h to 6h	Measures of homeostasis	Glucose	6	6	102.10	NA	4.80	346.10	NA	47.50	<0.05
Sukumari-Ramesh 2016	mice	CD-1 mice	8 wks	Male	SAHA	I_II	70 mg/kg	Post	0h to 6h	Brain injury	GFAP	5	5	152.74	NA	16.03	102.95	NA	24.89	<0.01
Sukumari-Ramesh 2016	mice	CD-1 mice	8 wks	Male	SAHA	I_II	70 mg/kg	Post	0h to 6h	Markers of PCD	TUNEL	5	5	24.63	NA	6.28	11.40	NA	2.98	<0.01
Sun J 2014	rat	Sprague-Dawley rats	NA	Male	SB	I	300 mg/kg	Post	0h to 6h	Cell survival signalling	HSP70	5	5	0.90	NA	0.08	1.80	NA	0.21	<0.05
Sun J 2014	rat	Sprague-Dawley rats	NA	Male	SB	I	300 mg/kg	Post	0h to 6h	Cell survival signalling	MPO	5	5	12.58	NA	2.18	3.92	NA	0.60	<0.05
Sun J 2014	rat	Sprague-Dawley rats	NA	Male	SB	I	300 mg/kg	Post	0h to 6h	Inflammation markers	TNFa	5	5	92.79	NA	8.80	59.78	NA	2.93	<0.05
Sun J 2014	rat	Sprague-Dawley rats	NA	Male	SB	I	300 mg/kg	Post	0h to 6h	Liver injury	ALT	5	5	2,060.61	NA	40.40	1,050.51	NA	55.56	<0.05
Sun J 2014	rat	Sprague-Dawley rats	NA	Male	SB	I	300 mg/kg	Post	0h to 6h	Liver injury	AST	5	5	3,659.57	NA	255.32	1,276.60	NA	85.11	<0.05
Svennerholm 2014	pig	land-race pigs	NA	NA	VPA	I_II	500 mg/kg	Pre	-24h or longer	Heart injury	Heart rate	10	12	88.00	3.60	11.38	81.00	3.00	10.39	NS
Svennerholm 2014	pig	land-race pigs	NA	NA	VPA	I_II	500 mg/kg	Pre	-24h or longer	Heart injury	MAP	10	12	84.00	3.70	11.70	78.00	4.20	14.55	NS
Tai YT 2014	rat	Sprague-Dawley rats	NA	Male	VPA	I_II	100 mg/kg	Post	0h to 6h	Brain injury	GFAP	3	3	77,814.30	13,147.08	22,771.42	35,579.29	1,972.06	3,415.71	0.005
Tai YT 2014	rat	Sprague-Dawley rats	NA	Male	VPA	I_II	100 mg/kg	Post	0h to 6h	Cell survival signalling	P-ERK	8	8	1.00	0.05	0.15	1.49	0.26	0.73	<0.0001
Tai YT 2014	rat	Sprague-Dawley rats	NA	Male	VPA	I_II	30 mg/kg	Post	0h to 6h	Brain injury	Lesion Volume	5	5	23.96	2.61	5.84	14.69	1.52	3.41	0.01
Tu 2017	rat	Sprague-Dawley rats	3-4 months	Male	SB	I	300 mg/kg	Post	6h to 24h	Brain injury	BDNF	3	3	0.11	0.01	0.02	0.21	0.01	0.02	<0.01
Wang B 2012	mice	C57Bl/6 mice	6-8 wks	Male	TSA	I_II	1 mg/kg	Post	0h to 6h	Brain injury	Brain Infarct	9	10	48.87	3.71	11.13	20.41	4.64	14.67	<0.01
Wang B 2012	mice	C57Bl/6 mice	6-8 wks	Male	TSA	I_II	1 mg/kg	Post	0h to 6h	Brain injury	Neurological score	9	10	8.45	0.40	1.21	6.86	0.11	0.34	<0.05
Wang C 2016	rat	Wistar rats	7-8 wks	Male	VPA	I_II	180 mg/kg	Post	0h to 6h	Markers of PCD	Apoptosis	9	9	18.14	NA	0.51	10.70	NA	0.34	<0.001
Wang C 2016	rat	Wistar rats	7-8 wks	Male	VPA	I_II	180 mg/kg	Post	0h to 6h	Markers of PCD	Bcl-2	9	9	1.05	NA	0.16	4.92	NA	0.25	<0.001
Wang G 2013	mice	C57Bl/6J mice	NA	Male	Scriptaid	I	1.5 mg/kg	Post	0h to 6h	Brain injury	Lesion Volume	6	6	28.00	3.08	7.54	21.46	2.15	5.28	<0.05
Wang G 2013	mice	C57Bl/6J mice	NA	Male	Scriptaid	I	3.5 mg/kg	Post	0h to 6h	Brain injury	Lesion Volume	6	6	28.00	3.08	7.54	13.46	1.92	4.71	<0.05
Wang G 2013	mice	C57Bl/6J mice	NA	Male	Scriptaid	I	5.5 mg/kg	Post	0h to 6h	Brain injury	Lesion Volume	6	6	28.00	3.08	7.54	18.00	2.31	5.65	<0.01
Wang Z 2012	rat	Sprague-Dawley rats	NA	Male	VPA	I_II	200 mg/kg	Post	0h to 6h	Brain injury	Brain Infarct	5	5	17.99	2.75	6.14	13.68	1.43	3.20	<0.01
Wang Z 2012	rat	Sprague-Dawley rats	NA	Male	VPA	I_II	200 mg/kg	Post	0h to 6h	Brain injury	Rotarod	8	8	52.67	8.28	23.42	81.82	4.97	14.05	<0.05
Wang Z 2012	rat	Sprague-Dawley rats	NA	Male	VPA	I_II	200 mg/kg	Post	0h to 6h	Cell survival signalling	MMP-2	8	8	159.26	6.79	19.21	204.94	8.64	24.44	<0.05
Wang Z 2016	rat	Sprague-Dawley rats	NA	Male	TubA	II	25 mg/kg	Post	6h to 24h	Brain injury	Brain Infarct	8	8	247.39	35.55	100.54	93.84	22.04	62.33	<0.01
Wang Z 2016	rat	Sprague-Dawley rats	NA	Male	TubA	II	25 mg/kg	Post	6h to 24h	Brain injury	Brain Infarct	8	8	262.66	29.61	83.76	146.78	23.18	65.55	<0.05
Wang Z 2016	rat	Sprague-Dawley rats	NA	Male	TubA	II	25 mg/kg	Post	6h to 24h	Brain injury	Neurological score	8	8	6.22	0.88	2.48	2.33	0.47	1.32	<0.01
Wang Z 2016	rat	Sprague-Dawley rats	NA	Male	TubA	II	25 mg/kg	Post	6h to 24h	Brain injury	Neurological score	8	8	6.69	0.56	1.58	4.53	0.41	1.16	<0.01
Wang Z 2016	rat	Sprague-Dawley rats	NA	Male	TubA	II	25 mg/kg	Post	6h to 24h	Brain injury	Rotarod	8	8	54.94	8.19	23.17	109.88	11.57	32.71	<0.01
Wang Z 2016	rat	Sprague-Dawley rats	NA	Male	TubA	II	25 mg/kg	Post	6h to 24h	Brain injury	Rotarod	8	8	58.37	9.50	26.88	102.26	12.90	36.48	<0.05
Wang Z 2016	rat	Sprague-Dawley rats	NA	Male	TubA	II	40 mg/kg	Post	6h to 24h	Brain injury	Brain Infarct	8	8	247.39	35.55	100.54	88.15	31.28	88.47	<0.01
Wang Z 2016	rat	Sprague-Dawley rats	NA	Male	TubA	II	40 mg/kg	Post	6h to 24h	Brain injury	Neurological score	8	8	6.22	0.88	2.48	2.77	0.67	1.90	<0.001
Wang Z 2016	rat	Sprague-Dawley rats	NA	Male	TubA	II	40 mg/kg	Post	6h to 24h	Brain injury	Rotarod	8	8	54.94	8.19	23.17	96.39	15.42	43.62	NS
Wu 2013	mice	C57Bl/6 mice	Adult	Male	VPA	I_II	100 mg/kg	Post	24h or longer	Inflammation markers	IL-1b	8	8	13.49	3.31	9.37	9.64	1.69	4.77	<0.05
Wu 2013	mice	C57Bl/6 mice	Adult	Male	VPA	I_II	100 mg/kg	Post	24h or longer	Inflammation markers	IL-6	8	8	1.58	0.37	1.05	1.65	0.37	1.05	NS
Wu 2013	mice	C57Bl/6 mice	Adult	Male	VPA	I_II	100 mg/kg	Post	24h or longer	Inflammation markers	TNFa	8	8	3.59	1.12	3.16	3.38	1.22	3.44	NS
Wu SY 2015	rat	Sprague-Dawley rats	NA	Male	VPA	I_II	300 mg/kg	Pre	-6h to 0h	Cell survival signalling	HSP70	6	6	0.38	0.08	0.21	1.00	0.15	0.37	<0.001
Wu SY 2015	rat	Sprague-Dawley rats	NA	Male	VPA	I_II	300 mg/kg	Pre	-6h to 0h	Inflammation markers	TNFa	6	6	1,626.59	263.58	645.65	1,265.90	194.22	475.74	<0.05
Wu SY 2015	rat	Sprague-Dawley rats	NA	Male	VPA	I_II	300 mg/kg	Pre	-6h to 0h	Markers of PCD	Bcl-2	6	6	0.48	0.06	0.14	0.79	0.10	0.24	<0.001
Wu Y 2017	rat	Sprague-Dawley rats	NA	Male	TSA	I_II	1 mg/kg	Pre	-24h or longer	Cell survival signalling	pAkt	6	6	1.01	0.10	0.26	1.55	0.10	0.26	<0.05
Wu Y 2017	rat	Sprague-Dawley rats	NA	Male	TSA	I_II	1 mg/kg	Pre	-24h or longer	Heart injury	Heart dp	6	6	52.32	2.78	6.81	72.47	4.26	10.43	<0.05
Wu Y 2017	rat	Sprague-Dawley rats	NA	Male	TSA	I_II	1 mg/kg	Pre	-24h or longer	Heart injury	Heart dp_dt	6	6	2,361.00	227.50	557.26	3,582.00	264.30	647.40	<0.05
Wu Y 2017	rat	Sprague-Dawley rats	NA	Male	TSA	I_II	1 mg/kg	Pre	-24h or longer	Markers of PCD	Apoptosis	6	6	37.03	2.21	5.40	25.87	1.67	4.09	<0.05
Wu Y 2017	rat	Sprague-Dawley rats	NA	Male	TSA	I_II	1 mg/kg	Pre	-24h or longer	Markers of PCD	Caspase-3	6	6	1.01	0.06	0.15	0.62	0.06	0.15	<0.05
Xuan A 2012	rat	Wistar rats	NA	Male	VPA	I_II	300 mg/kg	Post	0h to 6h	Cell survival signalling	HSP70	4	4	178.57	14.26	28.53	290.48	20.02	40.05	<0.01
Xuan A 2012	rat	Wistar rats	NA	Male	VPA	I_II	300 mg/kg	Post	0h to 6h	Inflammation markers	TNFa	4	4	258.28	18.64	37.27	132.49	9.32	18.64	<0.01
Yang 2016a	rat	NA	NA	Female	RGFP966	III	7.5 mg/kg	Pre	-6h to 0h	Brain injury	Brain Infarct	10	10	32.47	3.70	11.70	15.48	3.65	11.55	<0.01
Yang 2016a	rat	NA	NA	Female	RGFP966	III	7.5 mg/kg	Pre	-6h to 0h	Brain injury	Neurological score	10	10	1.38	0.11	0.35	0.61	0.12	0.36	<0.01
Yang 2016a	rat	NA	NA	Female	RGFP966	III	7.5 mg/kg	Pre	-6h to 0h	Brain injury	Rotarod	10	10	58.08	2.53	7.99	84.01	6.90	21.83	<0.05
Yang 2016a	rat	NA	NA	Female	RGFP966	III	7.5 mg/kg	Pre	-6h to 0h	Cell survival signalling	HSP70	10	10	1.03	0.27	0.84	2.37	0.27	0.84	<0.05
Yang 2016b	rat	NA	NA	Male	PBA	I_II	20 mg/kg	Post	0h to 6h	Cell survival signalling	GSH	8	8	4.47	0.24	0.68	7.31	0.53	1.50	<0.01
Yang 2016b	rat	NA	NA	Male	PBA	I_II	20 mg/kg	Post	0h to 6h	Cell survival signalling	GSH	8	8	8.98	0.51	1.43	13.38	0.53	1.50	<0.01
Yang 2016b	rat	NA	NA	Male	PBA	I_II	20 mg/kg	Post	0h to 6h	Cell survival signalling	NFkB	8	8	0.46	0.03	0.10	0.30	0.02	0.06	<0.05
Yang 2016b	rat	NA	NA	Male	PBA	I_II	20 mg/kg	Post	0h to 6h	Cell survival signalling	NFkB	8	8	1.38	0.09	0.25	0.69	0.05	0.15	<0.01
Yang 2016b	rat	NA	NA	Male	PBA	I_II	20 mg/kg	Post	0h to 6h	Heart injury	MAP	8	8	37.40	3.12	8.82	59.46	3.00	8.48	<0.01
Yang 2016b	rat	NA	NA	Male	PBA	I_II	20 mg/kg	Post	0h to 6h	Kidney injury	BUN	8	8	12.96	0.49	1.39	11.83	0.57	1.62	NS
Yang 2016b	rat	NA	NA	Male	PBA	I_II	20 mg/kg	Post	0h to 6h	Liver injury	ALT	8	8	86.56	4.62	13.08	62.04	4.41	12.47	<0.01
Yang 2016b	rat	NA	NA	Male	PBA	I_II	20 mg/kg	Post	0h to 6h	Liver injury	AST	8	8	428.76	15.57	44.03	432.65	19.46	55.04	NS
Yildirim F 2008	mice	NA	NA	NA	TSA	I_II	5 mg/kg	Post	24h or longer	Brain injury	Brain Infarct	10	10	107.49	4.17	13.19	76.36	4.01	12.68	<0.005
Ying G 2016	rat	Sprague-Dawley rats	Adult	Male	VPA	I_II	300 mg/kg	Post	0h to 6h	Brain injury	Neurological score	51	47	11.51	NA	1.54	15.04	NA	1.01	NA
Ying G 2016	rat	Sprague-Dawley rats	Adult	Male	VPA	I_II	300 mg/kg	Post	0h to 6h	Cell survival signalling	HSP70	51	47	3.64	NA	0.45	6.57	NA	1.08	<0.05
Ying G 2016	rat	Sprague-Dawley rats	Adult	Male	VPA	I_II	300 mg/kg	Post	0h to 6h	Cell survival signalling	MMP-2	51	47	1.07	NA	0.33	1.21	NA	0.44	<0.05
Ying G 2016	rat	Sprague-Dawley rats	Adult	Male	VPA	I_II	300 mg/kg	Post	0h to 6h	Cell survival signalling	pAkt	51	47	0.62	NA	0.13	1.06	NA	0.11	<0.05
Ying G 2016	rat	Sprague-Dawley rats	Adult	Male	VPA	I_II	300 mg/kg	Post	0h to 6h	Markers of PCD	Bcl-2	51	47	0.71	NA	0.13	1.21	NA	0.09	<0.05
Ying G 2016	rat	Sprague-Dawley rats	Adult	Male	VPA	I_II	300 mg/kg	Post	0h to 6h	Markers of PCD	Caspase-3	51	47	1.44	NA	0.08	1.19	NA	0.08	<0.05
Ying G 2016	rat	Sprague-Dawley rats	Adult	Male	VPA	I_II	300 mg/kg	Post	0h to 6h	Markers of PCD	TUNEL	51	47	38.84	NA	5.88	17.14	NA	3.25	<0.05
Yu F 2013	mice	C57Bl/6 mice	8 wks	Male	VPA	I_II	200 mg/kg	Post	0h to 6h	Brain injury	Lesion Volume	6	6	8.59	0.30	0.73	6.52	0.82	2.01	<0.05
Zacharias N 2011	rat	Wistar-Kyoto rats	NA	NA	SAHA	I_II	7.5 mg/kg	Post	0h to 6h	Cell survival signalling	pAkt	7	7	99.68	0.00	35.73	58.52	13.50	35.73	NS
Zacharias N 2011	rat	Wistar-Kyoto rats	NA	NA	SAHA	I_II	7.5 mg/kg	Post	0h to 6h	Markers of PCD	Bcl-2	7	7	99.70	0.00	22.52	125.23	8.51	22.52	NS
Zacharias N 2011	rat	Wistar-Kyoto rats	NA	NA	VPA	I_II	300 mg/kg	Post	0h to 6h	Cell survival signalling	pAkt	7	7	99.68	0.00	348.80	218.01	131.83	348.80	NS
Zacharias N 2011	rat	Wistar-Kyoto rats	NA	NA	VPA	I_II	300 mg/kg	Post	0h to 6h	Markers of PCD	Bcl-2	7	7	99.70	0.00	23.32	169.91	8.81	23.32	<0.05
Zhang C 2014	mice	Sprague-Dawley rats	Adult	Male	VPA	I_II	400 mg/kg	Post	0h to 6h	Cell survival signalling	AKT	20	20	123.84	7.52	33.64	211.23	6.66	29.76	<0.05
Zhang C 2014	mice	Sprague-Dawley rats	Adult	Male	VPA	I_II	400 mg/kg	Post	0h to 6h	Markers of PCD	Apoptosis	20	20	37.12	3.01	13.47	12.94	3.18	14.20	<0.05
Zhang C 2014	mice	Sprague-Dawley rats	Adult	Male	VPA	I_II	400 mg/kg	Post	0h to 6h	Markers of PCD	Caspase-3	20	20	3.46	0.18	0.81	1.92	0.19	0.83	<0.05
Zhang L 2012	mice	ICR mice	10-12 wks	Male	TSA	I_II	0.1 mg/kg	Post	6h to 24h	Heart injury	Heart dp	5	5	30.70	10.47	23.40	64.19	8.37	18.72	<0.05
Zhang L 2012	mice	ICR mice	10-12 wks	Male	TSA	I_II	0.1 mg/kg	Post	6h to 24h	Heart injury	Heart dp_dt	5	5	1,030.93	206.19	461.05	1,731.96	206.19	461.05	<0.05
Zhang L 2012	mice	ICR mice	10-12 wks	Male	TSA	I_II	0.1 mg/kg	Post	6h to 24h	Heart injury	RPP	5	5	13.12	4.77	10.67	26.94	3.88	8.67	NA
Zhang L 2012	mice	ICR mice	10-12 wks	Male	TSA	I_II	0.1 mg/kg	Post	6h to 24h	Inflammation markers	TNFa	6	6	138.63	10.06	24.64	37.39	4.59	11.25	NA
Zhang L 2012	mice	ICR mice	10-12 wks	Male	TSA	I_II	0.1 mg/kg	Post	6h to 24h	Markers of PCD	BrdU	5	5	5.41	1.96	4.37	26.53	6.45	14.43	NA
Zhang L 2012	mice	ICR mice	10-12 wks	Male	TSA	I_II	0.1 mg/kg	Post	6h to 24h	Markers of PCD	BrdU	5	5	6.12	1.09	2.43	17.98	2.29	5.11	NA
Zhang L 2012	mice	Kit +/+	3 month	Male	TSA	I_II	0.1 mg/kg	Post	6h to 24h	Heart injury	Heart dp	5	5	30.70	10.47	23.40	64.19	8.37	18.72	<0.05
Zhang L 2012	mice	Kit +/+	3 month	Male	TSA	I_II	0.1 mg/kg	Post	6h to 24h	Heart injury	Heart dp_dt	5	5	1,030.93	206.19	461.05	1,731.96	206.19	461.05	<0.05
Zhang L 2012	mice	Kit +/+	3 month	Male	TSA	I_II	0.1 mg/kg	Post	6h to 24h	Heart injury	RPP	5	5	13.12	4.77	10.67	26.94	3.88	8.67	NA
Zhang L 2012	mice	Kit +/+	3 month	Male	TSA	I_II	0.1 mg/kg	Post	6h to 24h	Inflammation markers	TNFa	6	6	138.63	10.06	24.64	37.39	4.59	11.25	NA
Zhang L 2012	mice	Kit +/+	3 month	Male	TSA	I_II	0.1 mg/kg	Post	6h to 24h	Markers of PCD	BrdU	5	5	5.41	1.96	4.37	26.53	6.45	14.43	NA
Zhang L 2012	mice	Kit +/+	3 month	Male	TSA	I_II	0.1 mg/kg	Post	6h to 24h	Markers of PCD	BrdU	5	5	6.12	1.09	2.43	17.98	2.29	5.11	NA
Zhang L 2012b	mice	NA	NA	NA	TSA	I_II	0.1 mg/kg	Post	6h to 24h	Heart injury	Heart dp	5	5	118.94	2.00	4.48	125.45	4.51	10.08	<0.001
Zhang L 2012b	mice	NA	NA	NA	TSA	I_II	0.1 mg/kg	Post	6h to 24h	Heart injury	Heart dp_dt	5	5	1,890.00	86.00	192.30	2,650.00	233.00	521.00	<0.001
Zhang L 2012b	mice	NA	NA	NA	TSA	I_II	0.1 mg/kg	Post	6h to 24h	Heart injury	RPP	9	9	27.05	1.97	5.91	36.89	2.10	6.30	<0.05
Zhang LX 2010	mice	p105 -/- mice	Adult	Male	TSA	I_II	0.1 mg/kg	Pre	-24h to -6h	Cell survival signalling	NFkB	6	6	1.00	NA	0.11	1.22	0.05	0.11	<0.01
Zhang LX 2010	mice	p105 -/- mice	Adult	Male	TSA	I_II	0.1 mg/kg	Pre	-24h to -6h	Heart injury	Heart dp	6	6	56.06	9.81	24.03	100.03	5.78	14.16	<0.05
Zhang LX 2010	mice	p105 -/- mice	Adult	Male	TSA	I_II	0.1 mg/kg	Pre	-24h to -6h	Heart injury	Heart edp	6	6	36.08	8.32	20.38	5.04	3.44	8.43	<0.05
Zhang LX 2010	mice	p105 -/- mice	Adult	Male	TSA	I_II	0.1 mg/kg	Pre	-24h to -6h	Heart injury	Heart Infarct	6	6	30.15	3.85	9.42	12.71	2.91	7.12	<0.05
Zhang LX 2010	mice	p105 -/- mice	Adult	Male	TSA	I_II	0.1 mg/kg	Pre	-24h to -6h	Heart injury	Heart rate	6	6	336.55	17.26	42.28	352.79	44.67	109.42	NS
Zhang LX 2010	mice	p105 -/- mice	Adult	Male	TSA	I_II	0.1 mg/kg	Pre	-24h to -6h	Heart injury	RPP	6	6	18.92	3.96	9.69	34.75	5.83	14.27	<0.05
Zhao 2017	mice	Balb/c mice	10-12 wks	Male	TSA	I_II	5 mg/kg	Pre	-24h or longer	Brain injury	Brain Infarct	15	15	16.34	1.26	4.87	11.41	0.94	3.65	<0.05
Zhao 2017	mice	Balb/c mice	10-12 wks	Male	TSA	I_II	5 mg/kg	Pre	-24h or longer	Inflammation markers	IL-1b	15	15	28.28	3.33	12.91	22.73	2.02	7.82	<0.05
Zhao 2017	mice	Balb/c mice	10-12 wks	Male	TSA	I_II	5 mg/kg	Pre	-24h or longer	Inflammation markers	TNFa	15	15	12.85	1.46	5.67	9.41	1.35	5.24	<0.05
Zhao TC 2007	mice	outbread ICR mice	Adult	Male	TSA	I_II	0.1 mg/kg	Pre	-24h to -6h	Heart injury	Heart dp	7	7	24.02	5.59	14.78	74.30	2.93	7.76	<0.05
Zhao TC 2007	mice	outbread ICR mice	Adult	Male	TSA	I_II	0.1 mg/kg	Pre	-24h to -6h	Heart injury	Heart dp_dt	7	7	786.21	397.24	1,051.00	1,762.76	223.45	591.19	<0.05
Zhao TC 2007	mice	outbread ICR mice	Adult	Male	TSA	I_II	0.1 mg/kg	Pre	-24h to -6h	Heart injury	Heart edp	7	7	37.02	6.79	17.96	8.17	1.77	4.69	<0.05
Zhao TC 2007	mice	outbread ICR mice	Adult	Male	TSA	I_II	0.1 mg/kg	Pre	-24h to -6h	Heart injury	Heart Infarct	7	7	30.60	1.80	4.77	8.89	1.42	3.75	<0.05
Zhao TC 2007	mice	outbread ICR mice	Adult	Male	TSA	I_II	0.1 mg/kg	Pre	-24h to -6h	Heart injury	Heart rate	6	6	362.75	43.30	106.06	398.69	14.71	36.02	NS
Zhao TC 2007	mice	outbread ICR mice	Adult	Male	TSA	I_II	0.1 mg/kg	Pre	-24h to -6h	Heart injury	RPP	6	6	7.96	3.29	8.05	28.20	1.18	2.89	<0.05
Zhao TC 2007	mice	outbread ICR mice	Adult	Male	TSA	I_II	0.1 mg/kg	Pre	-6h to 0h	Heart injury	Heart dp	7	7	22.92	3.12	8.27	59.90	10.29	27.22	<0.05
Zhao TC 2007	mice	outbread ICR mice	Adult	Male	TSA	I_II	0.1 mg/kg	Pre	-6h to 0h	Heart injury	Heart dp_dt	7	7	361.26	81.15	214.71	1,617.80	287.96	761.87	<0.05
Zhao TC 2007	mice	outbread ICR mice	Adult	Male	TSA	I_II	0.1 mg/kg	Pre	-6h to 0h	Heart injury	Heart edp	7	7	37.95	2.95	7.80	10.35	2.89	7.64	<0.05
Zhao TC 2007	mice	outbread ICR mice	Adult	Male	TSA	I_II	0.1 mg/kg	Pre	-6h to 0h	Heart injury	Heart Infarct	7	7	28.55	2.20	5.82	11.45	1.07	2.83	<0.05
Zhao TC 2007	mice	outbread ICR mice	Adult	Male	TSA	I_II	0.1 mg/kg	Pre	-6h to 0h	Heart injury	Heart rate	6	6	357.86	90.30	221.19	399.67	33.44	81.92	NS
Zhao TC 2007	mice	outbread ICR mice	Adult	Male	TSA	I_II	0.1 mg/kg	Pre	-6h to 0h	Heart injury	RPP	6	6	6.82	4.76	11.67	22.34	3.73	9.14	<0.05
Zhao TC 2010	mice	C57/Bl6 mice	Adult	Male	TSA	I_II	0.1 mg/kg	Pre	-24h to -6h	Heart injury	Heart edp	5	5	4.00	2.00	4.47	21.00	5.00	11.18	NS
Zhao TC 2010	mice	C57/Bl6 mice	Adult	Male	TSA	I_II	0.1 mg/kg	Pre	-24h to -6h	Heart injury	Heart Infarct	5	5	33.24	2.34	5.24	9.59	2.02	4.51	<0.01
Zhao TC 2010	mice	C57/Bl6 mice	Adult	Male	TSA	I_II	0.1 mg/kg	Pre	-24h to -6h	Heart injury	Heart rate	5	5	371.30	17.04	38.10	373.99	15.25	34.09	NS
Zhao TC 2010	mice	C57/Bl6 mice	Adult	Male	TSA	I_II	0.1 mg/kg	Pre	-24h to -6h	Heart injury	RPP	5	5	21.86	2.15	4.81	27.33	0.89	1.99	NS
Zhao TC 2013	mice	Akt-1 -/- mice	Adult	Male	TSA	I_II	0.1 mg/kg	Pre	-24h to -6h	Heart injury	Heart dp	5	5	59.00	14.00	31.30	94.00	10.00	22.36	NS
Zhao TC 2013	mice	Akt-1 -/- mice	Adult	Male	TSA	I_II	0.1 mg/kg	Pre	-24h to -6h	Heart injury	Heart edp	5	5	12.00	4.00	8.94	12.00	7.00	15.65	NS
Zhao TC 2013	mice	Akt-1 -/- mice	Adult	Male	TSA	I_II	0.1 mg/kg	Pre	-24h to -6h	Heart injury	Heart Infarct	5	5	25.75	1.76	3.93	9.56	1.23	2.75	<0.05
Zhao TC 2013	mice	Akt-1 -/- mice	Adult	Male	TSA	I_II	0.1 mg/kg	Pre	-24h to -6h	Heart injury	Heart rate	5	5	333.00	7.00	15.65	339.00	49.00	109.57	NS
Zhao TC 2013	mice	Akt-1 -/- mice	Adult	Male	TSA	I_II	0.1 mg/kg	Pre	-24h to -6h	Heart injury	RPP	5	5	16.87	4.71	10.54	32.27	4.64	10.38	NS
Zhao TC 2013	mice	MKK3 -/- mice	Adult	Male	TSA	I_II	0.1 mg/kg	Pre	-24h to -6h	Heart injury	Heart dp	5	5	59.00	14.00	31.30	94.00	10.00	22.36	NS
Zhao TC 2013	mice	MKK3 -/- mice	Adult	Male	TSA	I_II	0.1 mg/kg	Pre	-24h to -6h	Heart injury	Heart edp	5	5	12.00	4.00	8.94	12.00	7.00	15.65	NS
Zhao TC 2013	mice	MKK3 -/- mice	Adult	Male	TSA	I_II	0.1 mg/kg	Pre	-24h to -6h	Heart injury	Heart Infarct	5	5	25.75	1.76	3.93	9.56	1.23	2.75	<0.05
Zhao TC 2013	mice	MKK3 -/- mice	Adult	Male	TSA	I_II	0.1 mg/kg	Pre	-24h to -6h	Heart injury	Heart rate	5	5	333.00	7.00	15.65	339.00	49.00	109.57	NS
Zhao TC 2013	mice	MKK3 -/- mice	Adult	Male	TSA	I_II	0.1 mg/kg	Pre	-24h to -6h	Heart injury	RPP	5	5	16.87	4.71	10.54	32.27	4.64	10.38	NS
Zhao Y 2015	mice	C57Bl/6J mice	6-8 wks	Male	SAHA	I_II	50 mg/kg	Post	0h to 6h	Cell survival signalling	GSH	3	3	45.49	1.63	2.82	69.78	5.54	9.60	<0.05
Zhao Y 2015	mice	C57Bl/6J mice	6-8 wks	Male	SAHA	I_II	50 mg/kg	Post	0h to 6h	Cell survival signalling	iNOS	3	3	4.05	0.56	0.98	2.01	0.25	0.43	<0.05
Zhao Y 2015	mice	C57Bl/6J mice	6-8 wks	Male	SAHA	I_II	50 mg/kg	Post	0h to 6h	Cell survival signalling	TBARS	3	3	2.53	0.19	0.33	1.00	0.09	0.16	<0.05
Zhao Y 2015	mice	C57Bl/6J mice	6-8 wks	Male	SAHA	I_II	50 mg/kg	Post	0h to 6h	Inflammation markers	COX-2	3	3	2.63	0.28	0.48	1.06	0.35	0.60	<0.05
Zhao Y 2015	mice	C57Bl/6J mice	6-8 wks	Male	SAHA	I_II	50 mg/kg	Post	0h to 6h	Markers of PCD	Caspase-3	3	3	4.54	0.34	0.59	1.44	0.42	0.73	<0.05
Zheng Q 2014	mice	C57Bl/6 mice	8 wks	NA	VPA	I_II	300 mg/kg	Post	0h to 6h	Cell survival signalling	GSH	6	6	0.08	0.00	0.00	0.14	0.00	0.00	<0.01
Zheng Q 2014	mice	C57Bl/6 mice	8 wks	NA	VPA	I_II	300 mg/kg	Post	0h to 6h	Cell survival signalling	iNOS	6	6	11.51	3.24	7.94	5.65	1.96	4.79	<0.01
Zheng Q 2014	mice	C57Bl/6 mice	8 wks	NA	VPA	I_II	300 mg/kg	Post	0h to 6h	Cell survival signalling	MPO	6	6	2.26	0.02	0.04	1.08	0.35	0.85	<0.01
Zheng Q 2014	mice	C57Bl/6 mice	8 wks	NA	VPA	I_II	300 mg/kg	Post	0h to 6h	Inflammation markers	COX-2	6	6	3.14	1.00	2.45	1.74	0.11	0.27	<0.01
Zheng Q 2014	mice	C57Bl/6 mice	8 wks	NA	VPA	I_II	300 mg/kg	Post	0h to 6h	Inflammation markers	IL-1b	6	6	162.35	46.53	113.98	69.41	16.69	40.88	<0.01
Zheng Q 2014	mice	C57Bl/6 mice	8 wks	NA	VPA	I_II	300 mg/kg	Post	0h to 6h	Inflammation markers	IL-6	6	6	569.15	18.95	46.42	275.86	104.30	255.48	<0.01
Zheng Q 2014	mice	C57Bl/6 mice	8 wks	NA	VPA	I_II	300 mg/kg	Post	0h to 6h	Inflammation markers	TNFa	6	6	78.24	5.63	13.79	47.65	1.25	3.06	<0.01
Zheng Q 2014	mice	C57Bl/6 mice	8 wks	NA	VPA	I_II	300 mg/kg	Post	0h to 6h	Kidney injury	BUN	6	6	50.56	3.98	9.75	28.06	0.05	0.12	<0.01
Zheng Q 2014	mice	C57Bl/6 mice	8 wks	NA	VPA	I_II	300 mg/kg	Post	0h to 6h	Kidney injury	Creatinine	6	6	248.18	10.56	25.87	83.47	10.36	25.38	<0.01
Ziemka-Nalecz M 2017	rat	Wistar rats	7 days	Either	SB	I	300 mg/kg	Post	0h to 6h	Brain injury	BDNF	5	5	62.13	4.54	10.16	70.92	5.90	13.20	<0.0001
Ziemka-Nalecz M 2017	rat	Wistar rats	7 days	Either	SB	I	300 mg/kg	Post	0h to 6h	Brain injury	Rotarod	5	5	181.10	32.04	71.64	116.54	37.96	84.88	<0.01
Ziemka-Nalecz M 2017	rat	Wistar rats	7 days	Either	SB	I	300 mg/kg	Post	0h to 6h	Markers of PCD	BrdU	5	5	7.92	2.02	4.51	29.94	2.16	4.83	<0.001

## Sheet: S2
Supplemental Table S2: ARRIVE checklist for 101 papers selected for qualitative and quantitative analysis
Associated ARRIVE Guidelines	Animals randomization	Animal type(strain, sex)	Animals allocation		Husbandaries		Experimental unit	Statistical approach		Absolute number of animals included in the study	Reasons animal not included in the study		Primary and secondary outcomes statement	Specify units of dataset	Baseline data	Details of important adverse events	Modifications due to adverse events		Specify number of animal in the study and its group	Results with measure of precision		Samples size calculation	Methods to assess wehter data met the assumptions of statistical approach
Cochrane Risk of Bias domain	Selection bias				Performance bias		Detection bias			Attrition bias			Reporting bias						Test-level error			Study-level error
paper	6b	8a	11a		9c		6c	13a		15a	15b		12	13b	14	17a	17b		10a	16		10b	13c
Abdanipour A 2012	1	1	1		2		2	1		1	3		1	2	2	2	2		2	1		1	2
Alam HB 2009	3	1	2		2		1	1		1	3		1	2	2	1	2		2	1		2	2
Alam HB 2011	1	1	1		1		1	1		1	3		1	2	2	1	2		1	1		2	2
Amirzargar MA 2017	1	1	3		2		2	1		2	2		1	2	2	2	2		1	2		2	2
Aune SE 2014	2	1	2		2		2	3		2	2		1	2	2	2	2		2	2		2	2
Bambakidis T 2015	2	1	2		2		1	1		2	3		1	1	2	2	2		1	1		2	2
Brar R 2014	2	1	2		2		1	1		1	2		1	2	3	2	2		1	1		2	2
Butt H 2009	1	1	1		2		1	1		2	2		1	2	2	2	2		1	2		2	2
Chang Z 2015	2	1	2		2		1	2		1	2		1	2	2	2	2		1	1		2	2
Cheng X 2015	2	1	2		2		1	1		2	2		1	2	2	2	2		2	3		2	2
Costalonga EC 2016	2	1	2		2		1	1		2	2		1	2	2	2	2		1	1		2	2
Faraco G 2006	2	1	2		2		1	2		1	2		1	2	2	2	2		2	1		2	2
Finkelstein RA 2010	1	1	3		2		1	2		2	2		2	2	2	1	2		1	2		2	2
Fukudome 2010	2	1	2		2		1	1		2	2		1	2	2	2	2		1	1		2	2
Gonzales E 2006	1	1	1		2		1	1		2	2		1	2	2	2	2		1	1		2	2
Gonzales ER 2008	2	1	2		2		1	1		2	2		1	2	1	2	2		1	1		2	2
Granger A 2008	2	1	2		2		1	2		2	2		1	2	2	2	2		3	1		2	2
Halaweish H 2015	2	1	3		2		1	1		2	2		1	2	2	2	2		1	1		2	2
Hamming AM 2017	1	1	1		2		1	1		1	2		1	2	2	1	2		1	1		2	2
Hwabejire JO 2013	1	1	2		2		1	1		2	2		1	2	2	2	2		1	1		2	2
Imam AM 2013	2	1	2		2		1	1		1	1		1	2	2	2	2		1	2		2	2
Jin G 2012	1	1	2		1		1	1		1	1		1	2	1	2	2		1	1		2	2
Kaur H 2015	1	1	1		2		1	1		1	2		1	1	2	2	2		1	1		2	2
Kessler-Icekson G 2012	2	1	2		2		1	1		1	2		1	2	2	2	2		1	1		2	2
Kim 2007	2	1	1		1		1	1		1	2		1	1	2	2	2		1	1		2	1
Kim 2009	1	1	1		1		1	1		1	2		1	1	2	2	2		1	1		2	1
Kim 2014	1	1	1		1		1	1		1	2		1	1	2	2	2		1	1		2	1
Lee JH 2013	2	1	2		1		1	1		1	2		1	1	2	2	2		1	1		2	2
Lee JH 2015	2	1	2		1		1	1		1	2		1	1	2	2	2		1	1		2	2
Lee JY 2012	2	1	2		1		1	1		1	2		1	1	2	2	2		1	1		2	2
Lee JY 2014	1	1	2		1		1	1		1	2		1	1	2	2	2		1	1		2	2
Lee TM 2007	3	1	2		1		1	1		1	1		1	1	1	1	2		1	1		2	2
Levine MH 2015	1	1	2		1		1	1		1	2		1	1	2	2	2		1	1		2	1
Li R 2015	3	1	2		1		1	1		1	2		1	1	2	2	2		1	1		2	1
Li Y 2008	3	1	2		2		1	1		1	2		1	1	2	2	2		1	1		2	2
Li Y 2015	1	1	2		2		1	1		1	2		1	1	2	2	2		1	1		2	2
Liesz A 2013	1	1	2		1		1	1		1	2		1	1	2	2	2		1	1		2	1
Lin T 2006	1	1	2		1		1	1		1	2		1	1	1	2	2		1	1		2	1
Lin YH 2017	1	1	2		1		1	1		1	2		1	1	2	2	2		1	1		2	1
Liu 2017	1	1	2		1		1	1		1	1		1	1	1	1	1		1	1		2	1
Liu H 2015	2	1	2		1		1	1		1	2		1	1	2	2	2		1	1		2	2
Lu J 2013	1	1	2		1		1	1		1	2		1	1	2	2	2		1	1		2	1
Luo 2014	2	1	2		1		1	1		1	2		1	1	2	2	2		1	1		2	1
Luo 2015	1	1	2		1		1	1		1	2		1	1	2	2	2		1	1		2	1
Lv H 2015	1	1	2		1		1	1		1	2		1	1	3	2	2		1	1		2	2
Lv L 2011	2	1	2		1		1	1		1	2		1	1	1	2	2		1	1		3	1
Ma XH 2015	2	1	2		1		1	1		1	2		1	1	2	2	2		1	1		2	2
Mani SK 2015	1	1	2		1		1	1		1	2		1	1	1	2	2		1	1		2	2
Murphy SP 2014	1	1	2		1		1	1		1	2		1	1	2	2	2		1	1		2	3
Nelson 2013	1	1	2		1		1	1		1	2		1	1	1	1	2		1	1		3	1
Nikolian VC 2017	2	1	2		1		1	1		1	1		2	1	1	1	2		1	1		3	1
Nural-Guvener 2014	1	1	2		1		1	1		1	2		1	1	3	1	3		1	1		3	1
Nural-Guvener 2015	1	1	2		1		1	1		1	2		1	1	3	1	3		1	1		3	1
Park MJ 2016	1	1	2		1		1	1		1	2		1	1	3	2	3		1	1		2	1
Patnala R 2016	2	1	2		1		1	1		1	2		1	1	2	2	2		1	1		2	1
Qi 2004	1	1	2		1		1	2		1	3		2	2	2	2	3		1	1		2	2
Qian YR 2010	1	3	2		1		1	1		1	3		2	1	2	2	2		1	1		2	1
Ren M 2004	1	1	2		1		1	1		1	2		2	1	2	2	2		1	1		2	1
Ruess DA 2016	2	1	2		1		1	1		1	2		2	1	2	2	2		1	1		3	1
Shang Y 2010	2	1	2		1		1	1		1	2		1	1	1	3	2		1	1		2	1
Shao A 2016	1	1	1		1		1	1		2	1		2	1	2	1	1		1	1		2	1
Sharma 2011	1	1	2		1		1	1		1	2		1	1	1	2	2		1	1		2	1
Shein NA 2009	2	1	2		1		1	1		1	2		1	1	1	2	2		1	1		3	1
Sinn 2007	1	1	2		1		1	1		1	2		3	1	1	3	2		1	1		3	1
Speir RW 2015	1	1	2		1		1	1		1	1		3	1	1	1	1		1	1		2	1
Suda S 2013	1	2	2		1		1	1		1	2		3	1	1	1	1		1	1		2	1
Suda S 2015	1	1	2		1		1	1		1	2		3	1	1	1	1		1	1		3	1
Sukumari-Ramesh 2016	1	1	2		1		1	1		1	1		3	1	2	1	1		1	1		2	1
Sun J 2014	1	1	2		1		1	1		1	2		3	1	2	2	2		1	1		2	1
Svennerholm 2014	1	1	2		1		1	1		1	2		3	1	2	2	2		1	1		2	1
Tai YT 2014	1	1	2		1		1	1		1	2		3	1	2	2	2		1	1		2	1
Tu 2017	1	1	2		2		1	1		1	2		1	1	2	2	2		1	1		2	1
Wang B 2012	1	1	2		1		1	1		1	2		1	1	2	2	2		1	1		2	1
Wang C 2016	1	1	2		1		1	1		1	2		2	1	1	1	2		1	1		2	1
Wang G 2013	1	1	2		1		1	1		1	2		2	1	2	1	1		1	1		2	1
Wang Z 2012	1	1	2		1		1	1		1	2		2	1	1	2	2		1	1		2	1
Wang Z 2016	1	1	2		1		1	1		1	2		2	1	1	2	2		1	1		2	1
Wu 2013	1	3	2		1		1	1		1	1		2	1	1	2	1		1	1		2	1
Wu SY 2015	1	1	2		1		1	1		1	2		2	1	2	2	2		1	1		2	1
Wu Y 2017	1	1	2		1		1	1		1	2		2	1	1	2	2		1	1		2	1
Xuan A 2012	1	1	2		1		1	1		1	2		2	1	2	2	2		1	1		2	1
Yang 2016a	1	1	2		1		2	1		1	2		1	1	2	1	2		1	1		2	1
Yang 2016b	1	1	2		1		1	1		1	2		1	1	2	1	2		1	1		2	1
Yildirim F 2008	1	1	2		1		1	1		1	2		1	1	2	1	2		1	1		2	1
Ying G 2016	1	1	2		1		1	1		1	2		1	1	2	2	2		1	1		2	1
Yu F 2013	1	1	2		1		1	1		1	2		1	1	2	1	1		1	1		2	1
Zacharias N 2011	1	1	2		3		1	1		1	2		2	1	1	1	1		1	1		2	1
Zhang C 2014	1	1	2		1		1	1		1	2		2	1	2	2	2		1	1		2	1
Zhang L 2012	1	1	2		1		1	1		1	2		2	1	2	2	2		1	1		2	1
Zhang L 2012b	1	1	2		1		1	1		1	2		2	1	2	2	2		1	1		2	1
Zhang LX 2010	1	1	2		1		1	1		1	1		2	1	1	2	2		1	1		2	1
Zhao 2017	1	1	2		1		1	1		1	2		2	1	2	1	2		1	1		2	1
Zhao T 2013	1	3	2		1		1	1		1	3		2	1	1	1	2		1	1		2	1
Zhao TC 2007	3	1	2		1		1	1		1	3		2	1	1	1	2		1	1		2	1
Zhao TC 2010	1	1	2		1		1	1		1	3		2	1	1	1	2		1	1		3	1
Zhao TC 2013	1	1	2		1		1	1		1	2		2	1	1	1	2		1	1		2	1
Zhao Y 2015	1	1	3		1		1	1		1	2		2	1	2	2	2		1	1		3	1
Zheng Q 2014	1	1	2		1		1	1		1	2		2	1	3	2	2		1	1		2	1
Ziemka-Nalecz M 2017	1	1	2		1		1	1		1	2		1	1	3	2	2		1	1		2	1
Dash PK 2010	1	1	2		1		1	1		1	2		1	1	2	1	2		1	1		2	1
Kassis 2016	1	1	2		3		1	1		1	2		1	1	2	2	2		1	1		2	1
Total (Low RoB)	70	97	10	0	74	0	97	95	0	87	10	0	66	78	27	28	10	0	95	95	0	1	64
Total (High RoB)	26	1	87	0	25	0	4	5	0	14	82	0	27	23	67	71	87	0	5	5	0	89	36
Total (Unclear RoB)	5	3	4	0	2	0	0	1	0	0	9	0	8	0	7	2	4	0	1	1	0	11	1
Percentage (Low RoB)	0.614035	0.850877	0.0877193	0	0.649123	0	0.850877	0.833333	0	0.763158	0.0877193	0	0.578947	0.684211	0.236842	0.245614	0.0877193	0	0.833333	0.833333	0	0.00877193	0.561404
Percentage (High RoB)	0.22807	0.00877193	0.763158	0	0.219298	0	0.0350877	0.0438596	0	0.122807	0.719298	0	0.236842	0.201754	0.587719	0.622807	0.763158	0	0.0438596	0.0438596	0	0.780702	0.315789
Percentage (Unclear RoB)	0.0438596	0.0263158	0.0350877	0	0.0175439	0	0	0.00877193	0	0	0.0789474	0	0.0701754	0	0.0614035	0.0175439	0.0350877	0	0.00877193	0.00877193	0	0.0964912	0.00877193

## Sheet: S3
	Supplemental Table S3: Results of primary analysis on all outcomes.
variable	animal	category	outcome	paper	comparisons	RR (95% CI)	p-value	Heterogeneity QE ( df, pvalue)	Eggers#
Rodent Survival Survival	rodent	Survival	Mortality	15	16	0.53 (0.39 to 0.71)	<0.0001	QE=24.40 (df=15, p=0.059)	0.0230342
Swine Survival Survival	swine	Survival	Mortlaity	3	3	0.48 (0.25 to 0.91)	0.0242243	QE=2.16 (df=2, p=0.340)	0.192421
variable	animal	category	outcome	paper	comparisons	SMD (95% CI)	p-value	Heterogeneity QE ( df, pvalue)	Eggers#
Rodent Brain BDNF	rodent	Brain injury	BDNF	4	4	2.38 (0.88 to 3.88)	0.00182995	QE=8.83 (df=3, p=0.032)
Rodent Brain Brain Infarct	rodent	Brain injury	Brain Infarct	19	36	-1.70 (-2.22 to -1.18)	<0.0001	QE=156.01 (df=35, p<0.0001)	<0.0001
Rodent Brain GFAP	rodent	Brain injury	GFAP	4	4	-1.93 (-2.81 to -1.05)	<0.0001	QE=1.63 (df=3, p=0.653)
Rodent Brain Lesion Volume	rodent	Brain injury	Lesion Volume	7	10	-1.13 (-1.81 to -0.45)	0.00112439	QE=31.19 (df=9, p=0.000)	0.0549769
Rodent Brain Neurological score	rodent	Brain injury	Neurological score	15	22	-0.68 (-1.91 to 0.55)	0.278137	QE=257.44 (df=21, p=<0.0001)	<0.0001
Rodent Brain Rotarod	rodent	Brain injury	Rotarod	7	10	1.15 (0.25 to 2.06)	0.0125519	QE=32.92 (df=9, p=0.000)	0.0101942
Rodent Cytokines COX-2	rodent	Inflammation markers	COX-2	5	5	-2.00 (-4.05 to 0.05)	0.0563208	QE=34.65 (df=4, p=<0.0001)
Rodent Cytokines IL-10	rodent	Inflammation markers	IL-10	3	7	3.84 (0.34 to 7.35)	0.0316316	QE=88.51 (df=6, p<0.0001)
Rodent Cytokines IL-1b	rodent	Inflammation markers	IL-1b	9	11	-2.31 (-3.62 to -1.01)	0.0004984	QE=67.80 (df=10, p<0.0001)	<0.0001
Rodent Cytokines IL-6	rodent	Inflammation markers	IL-6	11	13	-1.68 (-2.80 to -0.56)	0.00332002	QE=173.17 (df=12, p<0.0001)	0.00012349
Rodent Cytokines TNFa	rodent	Inflammation markers	TNFa	17	23	-1.59 (-2.68 to -0.50)	0.00421788	QE=246.39 (df=22, p<0.0001)	0.000701478
Rodent Heart Heart dp	rodent	Heart injury	Heart dp	6	7	1.90 (1.25 to 2.55)	<0.0001	QE=10.00 (df=6, p=0.125)
Rodent Heart Heart dp_dt	rodent	Heart injury	Heart dp_dt	10	14	1.50 (0.78 to 2.22)	<0.0001	QE=55.14 (df=13, p<0.0001)	<0.0001
Rodent Heart Heart edp	rodent	Heart injury	Heart edp	8	9	-1.32 (-2.56 to -0.09)	0.0354418	QE=54.41 (df=8, p<0.0001)
Rodent Heart Heart Infarct	rodent	Heart injury	Heart Infarct	7	11	-2.34 (-3.82 to -0.86)	0.00193646	QE=58.46 (df=10, p<0.0001)	3.56219e-10
Rodent Heart Heart rate	rodent	Heart injury	Heart rate	10	12	0.22 (-0.04 to 0.48)	0.0961017	QE=8.94 (df=11, p=0.628)	0.519499
Rodent Heart MAP	rodent	Heart injury	MAP	7	11	0.10 (-1.01 to 1.20)	0.862807	QE=58.22 (df=10, p=<0.0001)	0.000593077
Rodent Heart RPP	rodent	Heart injury	RPP	7	9	1.27 (0.58 to 1.96)	0.000291497	QE=21.58 (df=8, p=0.006)
Rodent Kidney BUN	rodent	Kidney injury	BUN	7	8	-0.82 (-1.31 to -0.33)	0.00104081	QE=19.06 (df=7, p=0.008)
Rodent Kidney Creatinine	rodent	Kidney injury	Creatinine	7	9	-1.18 (-2.41 to 0.04)	0.0584401	QE=32.64 (df=8, p=<0.0001)
Rodent Liver ALT	rodent	Liver injury	ALT	5	6	-3.25 (-9.84 to 3.34)	0.33375	QE=38.90 (df=5, p=<0.0001)
Rodent Liver AST	rodent	Liver injury	AST	6	7	-2.26 (-5.43 to 0.90)	0.160975	QE=49.92 (df=6, p=<0.0001)
Rodent PCD Apoptosis	rodent	Markers of PCD	Apoptosis	6	6	-3.48 (-7.91 to 0.94)	0.122875	QE=42.81 (df=5, p=<0.0001)
Rodent PCD BAX	rodent	Markers of PCD	BAX	4	4	-3.46 (-6.82 to -0.09)	0.043995	QE=42.92 (df=3, p<0.0001)
Rodent PCD Bcl-2	rodent	Markers of PCD	Bcl-2	10	13	4.08 (1.94 to 6.21)	0.00017899	QE=76.16 (df=12, p<0.0001)	<0.0001
Rodent PCD BrdU	rodent	Markers of PCD	BrdU	4	5	4.10 (2.35 to 5.84)	<0.0001	QE=8.79 (df=4, p=0.066)
Rodent PCD Caspase-3	rodent	Markers of PCD	Caspase-3	16	18	-1.74 (-3.42 to -0.06)	0.042424	QE=318.71 (df=17, p<0.0001)	0.0225657
Rodent PCD p53	rodent	Markers of PCD	p53	5	6	2.45 (-11.82 to 16.73)	0.736096	QE=57.32 (df=5, p=<0.0001)
Rodent PCD TUNEL	rodent	Markers of PCD	TUNEL	7	8	-4.46 (-6.78 to -2.14)	0.000163736	QE=44.10 (df=7, p<0.0001)
Rodent Physiological Glucose	rodent	Measures of homeostasis	Glucose	5	9	0.51 (-2.45 to 3.47)	0.736376	QE=41.89 (df=8, p=<0.0001)
Rodent Physiological Hb	rodent	Measures of homeostasis	Hb	5	9	-0.54 (-1.25 to 0.17)	0.134986	QE=7.47 (df=8, p=0.487)
Rodent Physiological Lactate	rodent	Measures of homeostasis	Lactate	7	11	-0.38 (-0.90 to 0.14)	0.155944	QE=10.59 (df=10, p=0.390)	0.230436
Rodent Signaling AKT	rodent	Cell survival signalling	AKT	5	5	1.43 (-1.16 to 4.02)	0.280416	QE=40.40 (df=4, p=<0.0001)
Rodent Signaling b-catenin	rodent	Cell survival signalling	b-catenin	3	5	1.83 (0.66 to 3.00)	0.00216248	QE=8.65 (df=4, p=0.071)
Rodent Signaling GSH	rodent	Cell survival signalling	GSH	5	7	5.52 (-1.96 to 13.01)	0.148212	QE=53.88 (df=6, p=<0.0001)
Rodent Signaling HSP70	rodent	Cell survival signalling	HSP70	13	14	2.56 (1.87 to 3.24)	<0.0001	QE=42.00 (df=13, p<0.0001)	0.00155417
Rodent Signaling iNOS	rodent	Cell survival signalling	iNOS	5	5	-1.04 (-3.81 to 1.74)	0.464938	QE=40.33 (df=4, p=<0.0001)
Rodent Signaling MMP-2	rodent	Cell survival signalling	MMP-2	5	7	-3.38 (-9.72 to 2.97)	0.297199	QE=76.61 (df=6, p=<0.0001)
Rodent Signaling MPO	rodent	Cell survival signalling	MPO	8	8	-6.95 (-13.55 to -0.34)	0.0392393	QE=96.59 (df=7, p<0.0001)
Rodent Signaling NFkB	rodent	Cell survival signalling	NFkB	4	5	2.25 (-3.14 to 7.64)	0.412813	QE=60.22 (df=4, p=<0.0001)
Rodent Signaling P-ERK	rodent	Cell survival signalling	P-ERK	4	6	-0.87 (-2.09 to 0.34)	0.159891	QE=24.70 (df=5, p=0.000)
Rodent Signaling pAkt	rodent	Cell survival signalling	pAkt	8	9	3.12 (-0.95 to 7.18)	0.13284	QE=104.01 (df=8, p=<0.0001)
Rodent Signaling TBARS	rodent	Cell survival signalling	TBARS	5	6	-1.62 (-3.94 to 0.70)	0.171877	QE=42.89 (df=5, p=<0.0001)
Swine Brain Lesion Volume	swine	Brain injury	Lesion Volume	4	4	-1.52 (-2.39 to -0.66)	0.000572377	QE=5.04 (df=3, p=0.169)
Swine Heart Cardiac output	swine	Heart injury	Cardiac output	3	3	0.95 (-0.59 to 2.49)	0.225105	QE=9.23 (df=2, p=0.010)
Swine Heart Heart rate	swine	Heart injury	Heart rate	5	5	0.18 (-0.72 to 1.07)	0.697024	QE=12.72 (df=4, p=0.013)
Swine Heart MAP	swine	Heart injury	MAP	7	7	-0.18 (-1.49 to 1.13)	0.783006	QE=34.77 (df=6, p=<0.0001)
Swine Physiological Hb	swine	Measures of homeostasis	Hb	7	7	0.65 (-0.25 to 1.55)	0.154929	QE=19.14 (df=6, p=0.004)
Swine Physiological Lactate	swine	Measures of homeostasis	Lactate	8	8	0.80 (0.09 to 1.51)	0.0270127	QE=19.35 (df=7, p=0.007)
	# Eggers' test - only in those outcomes reported in 10+ studies
